# Supplementary material for: Multi-modal profiling of human fetal liver hematopoietic stem cells reveals the molecular signature of engraftment
Source: Nat Commun. 2022 Mar 1;13:1103. doi: 10.1038/s41467-022-28616-x (PMC8888592; doi:10.1038/s41467-022-28616-x)
Supplement: Supplementary file 4 — Supplementary Table 3 [file 41467_2022_28616_MOESM4_ESM.xlsx]

## Sheet: all DEGs
p_val	avg_logFC	pct.1	pct.2	p_val_adj	cluster	gene
0	0.84862	0.771	0.299	0	HSC/MPP cluster 0	RGCC
0	0.799543	0.896	0.444	0	HSC/MPP cluster 0	LMNA
0	0.628317	0.999	0.951	0	HSC/MPP cluster 0	JUND
0	0.62132	1	0.997	0	HSC/MPP cluster 0	VIM
0	0.590184	0.919	0.532	0	HSC/MPP cluster 0	MIR24-2
5.89459e-308	0.546116	0.95	0.728	1.27205e-303	HSC/MPP cluster 0	IDS
1.65724e-276	0.52778	0.962	0.702	3.57632e-272	HSC/MPP cluster 0	KLF6
2.70508e-274	0.30672	1	1	5.83756e-270	HSC/MPP cluster 0	EIF1
1.37273e-267	0.413744	0.999	0.987	2.96235e-263	HSC/MPP cluster 0	DDX5
9.60545e-266	0.478473	0.449	0.094	2.07286e-261	HSC/MPP cluster 0	TNFRSF12A
9.02982e-264	0.638258	0.833	0.458	1.94864e-259	HSC/MPP cluster 0	AHNAK
3.47213e-239	0.474588	0.944	0.714	7.49285e-235	HSC/MPP cluster 0	TSC22D3
5.82617e-221	0.408998	0.979	0.846	1.25729e-216	HSC/MPP cluster 0	MYADM
1.17516e-214	0.512361	0.784	0.468	2.536e-210	HSC/MPP cluster 0	SKIL
4.12898e-180	0.380306	0.943	0.81	8.91035e-176	HSC/MPP cluster 0	TAGLN2
4.22745e-176	0.555885	0.664	0.397	9.12283e-172	HSC/MPP cluster 0	MAP9
2.37655e-174	0.384107	0.959	0.815	5.12859e-170	HSC/MPP cluster 0	MCL1
1.3951e-168	0.395251	0.896	0.706	3.01062e-164	HSC/MPP cluster 0	G3BP2
5.71283e-163	0.355793	0.391	0.117	1.23283e-158	HSC/MPP cluster 0	PDGFA
6.73461e-153	0.299737	0.346	0.091	1.45333e-148	HSC/MPP cluster 0	RASL10A
9.56657e-149	0.379909	0.849	0.667	2.06447e-144	HSC/MPP cluster 0	EMP3
2.64923e-148	0.409952	0.678	0.452	5.71703e-144	HSC/MPP cluster 0	SQSTM1
6.52841e-148	0.336262	0.938	0.798	1.40883e-143	HSC/MPP cluster 0	YWHAZ
1.33158e-147	0.335535	0.97	0.878	2.87354e-143	HSC/MPP cluster 0	YBX3
4.49596e-145	0.370744	0.76	0.498	9.70229e-141	HSC/MPP cluster 0	MAFG
3.58599e-144	0.366961	0.774	0.5	7.73857e-140	HSC/MPP cluster 0	MIDN
5.33871e-142	0.418149	0.636	0.361	1.15209e-137	HSC/MPP cluster 0	MLF1
1.08957e-138	0.338075	0.576	0.309	2.3513e-134	HSC/MPP cluster 0	AAED1
1.90183e-133	0.360051	0.827	0.594	4.10415e-129	HSC/MPP cluster 0	SERTAD1
3.21075e-132	0.338693	0.772	0.52	6.92879e-128	HSC/MPP cluster 0	AKIRIN1
3.73586e-126	0.350478	0.637	0.392	8.06199e-122	HSC/MPP cluster 0	AHR
6.71119e-126	0.528605	0.79	0.576	1.44827e-121	HSC/MPP cluster 0	ID1
1.96325e-122	0.30319	0.963	0.839	4.23668e-118	HSC/MPP cluster 0	ANKRD28
1.90216e-118	0.304298	0.88	0.748	4.10485e-114	HSC/MPP cluster 0	TMEM66
1.30058e-116	0.307091	0.523	0.265	2.80665e-112	HSC/MPP cluster 0	ARHGEF40
2.98685e-115	0.330379	0.628	0.393	6.44563e-111	HSC/MPP cluster 0	GTF2B
5.29435e-114	0.332108	0.707	0.471	1.14252e-109	HSC/MPP cluster 0	KLF10
1.47559e-113	0.33456	0.774	0.55	3.18432e-109	HSC/MPP cluster 0	ODC1
4.57634e-113	0.303795	0.868	0.705	9.87573e-109	HSC/MPP cluster 0	BZW1
2.69621e-111	0.269947	0.983	0.934	5.81842e-107	HSC/MPP cluster 0	CALM1
9.99408e-111	0.309672	0.912	0.765	2.15672e-106	HSC/MPP cluster 0	DDX3X
2.83657e-110	0.25654	0.381	0.148	6.12132e-106	HSC/MPP cluster 0	RRP12
6.03223e-110	0.257663	0.994	0.979	1.30175e-105	HSC/MPP cluster 0	TPM3
1.55488e-107	0.351299	0.64	0.404	3.35543e-103	HSC/MPP cluster 0	TIPARP
3.69939e-107	0.296195	0.891	0.773	7.98329e-103	HSC/MPP cluster 0	EIF1B
6.52948e-104	0.29513	0.646	0.437	1.40906e-99	HSC/MPP cluster 0	YWHAG
1.12823e-100	0.310547	0.674	0.482	2.43472e-96	HSC/MPP cluster 0	GPATCH2
1.20476e-100	0.257309	0.966	0.907	2.59987e-96	HSC/MPP cluster 0	SUB1
4.03425e-100	0.294405	0.69	0.48	8.70592e-96	HSC/MPP cluster 0	ETF1
2.28387e-99	0.263609	0.951	0.891	4.9286e-95	HSC/MPP cluster 0	SH3BGRL3
5.74089e-94	0.336578	0.541	0.322	1.23888e-89	HSC/MPP cluster 0	RPGR
7.34164e-94	0.2907	0.777	0.595	1.58432e-89	HSC/MPP cluster 0	SLC3A2
2.04465e-92	0.2878	0.895	0.772	4.41236e-88	HSC/MPP cluster 0	DDX21
1.7269e-91	0.271166	0.789	0.613	3.72665e-87	HSC/MPP cluster 0	MPC2
2.11152e-91	0.289025	0.644	0.428	4.55666e-87	HSC/MPP cluster 0	RAB11FIP1
2.48253e-91	0.281455	0.672	0.46	5.35731e-87	HSC/MPP cluster 0	NFE2L2
6.21616e-87	0.274618	0.427	0.212	1.34145e-82	HSC/MPP cluster 0	GRASP
4.32443e-85	0.269237	0.835	0.674	9.33212e-81	HSC/MPP cluster 0	BUD31
1.07977e-84	0.346979	0.748	0.553	2.33015e-80	HSC/MPP cluster 0	HES1
1.50833e-83	0.258684	0.584	0.381	3.25497e-79	HSC/MPP cluster 0	CRK
1.6263e-83	0.293062	0.632	0.41	3.50957e-79	HSC/MPP cluster 0	ARG2
7.19855e-83	0.267022	0.615	0.412	1.55345e-78	HSC/MPP cluster 0	SLC25A33
1.73631e-79	0.258232	0.608	0.413	3.74695e-75	HSC/MPP cluster 0	KLF13
8.98296e-79	0.254661	0.574	0.402	1.93852e-74	HSC/MPP cluster 0	IFT57
5.06434e-78	0.269166	0.729	0.553	1.09288e-73	HSC/MPP cluster 0	EZR
3.34007e-76	0.254862	0.859	0.755	7.20788e-72	HSC/MPP cluster 0	ZC3H15
5.63893e-75	0.502099	0.582	0.423	1.21688e-70	HSC/MPP cluster 0	ID3
6.1314e-74	0.256815	0.586	0.402	1.32316e-69	HSC/MPP cluster 0	SYAP1
3.42034e-73	0.270268	0.765	0.635	7.3811e-69	HSC/MPP cluster 0	BASP1
2.64372e-72	0.251356	0.731	0.567	5.70514e-68	HSC/MPP cluster 0	GNAI3
1.61311e-67	0.25632	0.656	0.496	3.4811e-63	HSC/MPP cluster 0	ATP2B1
9.42332e-67	0.258678	0.82	0.696	2.03355e-62	HSC/MPP cluster 0	PTPN7
3.333e-58	0.421913	0.431	0.084	7.19262e-54	HSC/MPP cluster 1	HPGDS
2.21317e-57	0.509609	0.693	0.305	4.77603e-53	HSC/MPP cluster 1	HCST
1.5055e-50	0.475565	0.897	0.595	3.24887e-46	HSC/MPP cluster 1	CDK6
3.97233e-47	0.280778	1	1	8.57229e-43	HSC/MPP cluster 1	RPL6
2.77099e-39	0.412139	0.945	0.767	5.9798e-35	HSC/MPP cluster 1	GYPC
5.22836e-35	0.342421	0.545	0.212	1.12828e-30	HSC/MPP cluster 1	LAT2
7.10695e-34	0.314024	0.348	0.09	1.53368e-29	HSC/MPP cluster 1	TRBC2
1.85177e-32	0.25707	1	1	3.99612e-28	HSC/MPP cluster 1	GAPDH
5.73452e-32	0.304496	0.39	0.116	1.23751e-27	HSC/MPP cluster 1	IGFBP7
2.85211e-29	0.361195	0.872	0.635	6.15485e-25	HSC/MPP cluster 1	C19orf77
2.21187e-27	0.359749	0.869	0.701	4.77321e-23	HSC/MPP cluster 1	FABP5
2.3992e-26	0.336154	0.821	0.583	5.17747e-22	HSC/MPP cluster 1	ITM2A
3.91188e-24	0.337763	0.852	0.644	8.44183e-20	HSC/MPP cluster 1	RP11-620J15.3
1.2792e-23	0.291266	0.966	0.845	2.76052e-19	HSC/MPP cluster 1	C1QBP
2.03e-23	0.313086	0.783	0.576	4.38075e-19	HSC/MPP cluster 1	PPP1R14B
1.51677e-20	0.289131	0.71	0.545	3.27318e-16	HSC/MPP cluster 1	SRM
9.65698e-20	0.521315	0.279	0.107	2.08398e-15	HSC/MPP cluster 1	IGLL1
1.80911e-19	0.325829	0.666	0.446	3.90405e-15	HSC/MPP cluster 1	MZB1
2.96023e-18	0.32387	0.931	0.801	6.38818e-14	HSC/MPP cluster 1	KLF6
7.24455e-18	0.250805	1	0.996	1.56337e-13	HSC/MPP cluster 1	NCL
4.35434e-17	0.295544	0.793	0.61	9.39667e-13	HSC/MPP cluster 1	NME1
5.55252e-16	0.25819	0.669	0.448	1.19823e-11	HSC/MPP cluster 1	TPM4
1.13339e-15	0.250542	0.652	0.461	2.44586e-11	HSC/MPP cluster 1	ADA
2.37948e-13	0.252827	0.721	0.562	5.13492e-09	HSC/MPP cluster 1	GTPBP4
5.31216e-09	0.272016	0.603	0.422	0.000114636	HSC/MPP cluster 1	KIAA0125
0	1.28055	1	0.926	0	HSC/MPP cluster 2	FOS
0	1.08979	1	0.877	0	HSC/MPP cluster 2	JUN
0	0.972137	0.997	0.804	0	HSC/MPP cluster 2	DUSP1
0	0.960134	0.857	0.469	0	HSC/MPP cluster 2	DUSP2
0	0.696757	0.997	0.942	0	HSC/MPP cluster 2	IER2
0	0.668843	0.928	0.638	8.97677e-306	HSC/MPP cluster 2	ZFP36
7.22655e-299	0.676535	0.965	0.759	1.55949e-294	HSC/MPP cluster 2	JUNB
1.0586e-217	0.645592	0.899	0.56	2.28446e-213	HSC/MPP cluster 2	EGR1
8.50123e-193	0.483613	0.991	0.883	1.83457e-188	HSC/MPP cluster 2	PPP1R15A
1.79625e-181	0.515361	0.957	0.765	3.87631e-177	HSC/MPP cluster 2	KLF2
2.62932e-172	0.422976	0.985	0.911	5.67407e-168	HSC/MPP cluster 2	CCNL1
2.82052e-172	0.436829	0.998	0.952	6.08669e-168	HSC/MPP cluster 2	FOSB
7.25982e-165	0.526344	0.816	0.562	1.56667e-160	HSC/MPP cluster 2	BTG2
1.87077e-151	0.490551	0.845	0.573	4.03712e-147	HSC/MPP cluster 2	KLF4
7.34698e-148	0.434645	0.995	0.947	1.58548e-143	HSC/MPP cluster 2	NFKBIA
3.00088e-138	0.255186	1	1	6.4759e-134	HSC/MPP cluster 2	HSP90AB1
4.33346e-134	0.336587	0.993	0.955	9.3516e-130	HSC/MPP cluster 2	EIF4A2
2.30284e-121	0.355084	0.98	0.936	4.96953e-117	HSC/MPP cluster 2	EIF5
2.37376e-99	0.33473	0.959	0.869	5.12258e-95	HSC/MPP cluster 2	RSRC2
5.69673e-90	0.259051	0.302	0.093	1.22935e-85	HSC/MPP cluster 2	SNORD3B-2
1.81245e-87	0.333596	0.576	0.321	3.91126e-83	HSC/MPP cluster 2	NFKBIZ
4.63255e-87	0.37452	0.658	0.437	9.99705e-83	HSC/MPP cluster 2	SNHG12
5.63707e-85	0.380812	0.864	0.717	1.21648e-80	HSC/MPP cluster 2	IRF1
1.24373e-83	0.34237	0.799	0.587	2.68397e-79	HSC/MPP cluster 2	PPP1R10
8.47928e-79	0.3617	0.718	0.509	1.82983e-74	HSC/MPP cluster 2	NEU1
3.79519e-68	0.280787	0.629	0.412	8.19001e-64	HSC/MPP cluster 2	YRDC
1.52067e-64	0.309069	0.485	0.264	3.2816e-60	HSC/MPP cluster 2	PTGS2
3.06064e-64	0.273347	0.762	0.599	6.60486e-60	HSC/MPP cluster 2	CLK1
6.05363e-64	0.27306	0.727	0.522	1.30637e-59	HSC/MPP cluster 2	IFRD1
3.48345e-60	0.284448	0.962	0.911	7.51729e-56	HSC/MPP cluster 2	SRSF7
2.61255e-56	0.263074	0.772	0.594	5.63789e-52	HSC/MPP cluster 2	TLE4
5.88095e-56	0.278141	0.629	0.426	1.26911e-51	HSC/MPP cluster 2	RGP1
2.19469e-55	0.262174	0.541	0.342	4.73615e-51	HSC/MPP cluster 2	ZFP36L1
3.09006e-52	0.253635	0.838	0.671	6.66834e-48	HSC/MPP cluster 2	IER5
5.55318e-49	0.306724	0.695	0.503	1.19838e-44	HSC/MPP cluster 2	IER3
1.22922e-46	0.318162	0.811	0.683	2.65266e-42	HSC/MPP cluster 2	GADD45B
5.23909e-36	0.264183	0.866	0.738	1.1306e-31	HSC/MPP cluster 2	HSPA1A
3.43293e-33	0.254493	0.848	0.751	7.40827e-29	HSC/MPP cluster 2	HSPH1
2.54855e-28	0.257453	0.859	0.797	5.49976e-24	HSC/MPP cluster 2	NEAT1
0	1.01324	0.89	0.51	0	HSC/MPP cluster 3	HSPA1B
0	0.869103	1	0.999	0	HSC/MPP cluster 3	RNA28S5
0	0.795434	1	1	0	HSC/MPP cluster 3	RNA18S5
0	0.589018	1	1	0	HSC/MPP cluster 3	MT-RNR1
0	0.357711	1	1	0	HSC/MPP cluster 3	MT-RNR2
0	1.01318	0.931	0.707	0	HSC/MPP cluster 3	HSPA1A
8.81438e-220	0.896562	0.335	0.044	1.90214e-215	HSC/MPP cluster 3	HSPA6
4.6495e-208	0.717937	0.797	0.535	1.00336e-203	HSC/MPP cluster 3	CD69
1.76147e-203	0.609868	0.536	0.175	3.80126e-199	HSC/MPP cluster 3	CXCL2
4.89272e-197	0.629423	0.863	0.75	1.05585e-192	HSC/MPP cluster 3	DNAJB1
3.71039e-186	0.511007	0.805	0.475	8.00703e-182	HSC/MPP cluster 3	TXNIP
1.80965e-173	0.538357	0.527	0.194	3.90522e-169	HSC/MPP cluster 3	CXCL3
1.89888e-173	0.436027	0.523	0.198	4.09779e-169	HSC/MPP cluster 3	RGS2
1.98493e-139	0.333272	0.383	0.107	4.28348e-135	HSC/MPP cluster 3	SNAI1
9.67614e-139	0.538499	0.332	0.078	2.08811e-134	HSC/MPP cluster 3	CCL4
3.68696e-125	0.432541	0.85	0.678	7.95645e-121	HSC/MPP cluster 3	YME1L1
4.77084e-124	0.431349	0.873	0.669	1.02955e-119	HSC/MPP cluster 3	SOX4
3.03962e-119	0.357904	0.563	0.274	6.55949e-115	HSC/MPP cluster 3	IL1B
4.60115e-117	0.33157	0.296	0.076	9.92929e-113	HSC/MPP cluster 3	GADD45G
3.51851e-114	0.358333	0.53	0.246	7.59294e-110	HSC/MPP cluster 3	RP5-821D11.7
5.50605e-114	0.311594	0.47	0.188	1.18821e-109	HSC/MPP cluster 3	GIMAP7
1.10942e-103	0.306427	0.416	0.176	2.39414e-99	HSC/MPP cluster 3	FAM46A
1.51102e-98	0.314	0.474	0.227	3.26078e-94	HSC/MPP cluster 3	COQ7
3.17644e-94	0.339411	0.961	0.907	6.85475e-90	HSC/MPP cluster 3	HSPB1
6.24971e-91	0.392435	0.815	0.674	1.34869e-86	HSC/MPP cluster 3	GADD45B
1.33366e-80	0.250147	0.304	0.123	2.87803e-76	HSC/MPP cluster 3	SERPINH1
6.24241e-80	0.337917	0.65	0.454	1.34711e-75	HSC/MPP cluster 3	DDIT4
6.3902e-80	0.331238	0.514	0.33	1.379e-75	HSC/MPP cluster 3	ZFAND2A
1.38266e-77	0.28537	0.464	0.26	2.98379e-73	HSC/MPP cluster 3	SULT1C4
7.02109e-77	0.345511	0.639	0.434	1.51515e-72	HSC/MPP cluster 3	LL22NC03-2H8.5
4.84977e-71	0.261279	0.395	0.187	1.04658e-66	HSC/MPP cluster 3	PLK2
2.62869e-69	0.289782	0.773	0.584	5.67271e-65	HSC/MPP cluster 3	PPP1R10
3.34426e-67	0.37129	0.671	0.5	7.21692e-63	HSC/MPP cluster 3	IER3
8.08019e-67	0.259432	0.382	0.208	1.74371e-62	HSC/MPP cluster 3	DNAJA4
2.43741e-64	0.337624	0.619	0.455	5.25993e-60	HSC/MPP cluster 3	CD83
8.62162e-56	0.253243	0.758	0.619	1.86055e-51	HSC/MPP cluster 3	SOCS2
2.79725e-55	0.271223	0.359	0.198	6.03646e-51	HSC/MPP cluster 3	HIST1H2BF
3.07157e-55	0.352765	0.586	0.427	6.62844e-51	HSC/MPP cluster 3	HIST1H2AC
2.03278e-54	0.255756	0.725	0.543	4.38674e-50	HSC/MPP cluster 3	SDPR
0	2.66926	1	0.812	0	HSC/MPP cluster 4	HIST1H4C
0	1.71597	1	0.143	0	HSC/MPP cluster 4	HIST1H1B
0	1.61744	0.976	0.457	0	HSC/MPP cluster 4	HIST1H1D
0	1.41325	1	0.963	0	HSC/MPP cluster 4	TUBA1B
0	1.39366	0.998	0.592	0	HSC/MPP cluster 4	HMGB2
0	1.3915	0.962	0.149	0	HSC/MPP cluster 4	HIST1H3D
0	1.39141	0.969	0.094	0	HSC/MPP cluster 4	MKI67
0	1.33815	0.969	0.106	0	HSC/MPP cluster 4	TOP2A
0	1.27937	1	0.898	0	HSC/MPP cluster 4	TUBB
0	1.16422	1	0.967	0	HSC/MPP cluster 4	STMN1
0	1.1605	0.981	0.148	0	HSC/MPP cluster 4	TK1
0	1.10055	1	0.926	0	HSC/MPP cluster 4	HMGN2
0	1.08379	0.974	0.44	0	HSC/MPP cluster 4	HIST1H1E
0	0.92505	0.832	0.048	0	HSC/MPP cluster 4	HIST1H3B
0	1.19033	0.974	0.146	0	HSC/MPP cluster 4	NUSAP1
0	1.32814	0.998	0.376	0	HSC/MPP cluster 4	TYMS
0	0.908705	0.918	0.09	4.23219e-308	HSC/MPP cluster 4	BIRC5
0	1.20085	0.978	0.509	9.42897e-308	HSC/MPP cluster 4	HIST1H1C
0	1.29546	0.995	0.321	1.03434e-306	HSC/MPP cluster 4	KIAA0101
4.77918e-299	0.923631	0.899	0.088	1.03135e-294	HSC/MPP cluster 4	UBE2C
1.95524e-296	0.842729	0.7	0.026	4.2194e-292	HSC/MPP cluster 4	HIST1H3G
2.73343e-290	0.884928	0.859	0.128	5.89873e-286	HSC/MPP cluster 4	HIST1H2AH
1.46717e-289	0.788211	0.842	0.078	3.16616e-285	HSC/MPP cluster 4	CDCA5
4.40159e-288	1.01991	1	0.828	9.49863e-284	HSC/MPP cluster 4	DUT
1.24012e-283	0.94655	0.878	0.145	2.67619e-279	HSC/MPP cluster 4	HIST1H2AJ
5.86036e-283	0.772037	0.815	0.061	1.26467e-278	HSC/MPP cluster 4	AURKB
6.30529e-277	0.950008	0.962	0.281	1.36068e-272	HSC/MPP cluster 4	ATAD2
7.35521e-271	0.881573	0.942	0.167	1.58725e-266	HSC/MPP cluster 4	CENPM
4.01023e-268	0.997231	0.921	0.344	8.65408e-264	HSC/MPP cluster 4	HIST2H2AC
6.33344e-268	0.996501	0.976	0.304	1.36676e-263	HSC/MPP cluster 4	PCNA
2.90956e-267	1.07568	0.976	0.349	6.27883e-263	HSC/MPP cluster 4	SMC4
4.05567e-263	0.791243	0.844	0.092	8.75215e-259	HSC/MPP cluster 4	NDC80
7.60334e-261	0.88143	0.94	0.272	1.6408e-256	HSC/MPP cluster 4	CDT1
3.35026e-259	0.844218	1	0.978	7.22985e-255	HSC/MPP cluster 4	HMGB1
1.09433e-254	0.779085	0.871	0.124	2.36156e-250	HSC/MPP cluster 4	RAD51AP1
4.19652e-249	0.92954	0.974	0.377	9.05608e-245	HSC/MPP cluster 4	CKS1B
6.49274e-249	0.915494	0.981	0.476	1.40113e-244	HSC/MPP cluster 4	MCM7
1.6247e-247	0.806642	0.866	0.116	3.50611e-243	HSC/MPP cluster 4	PRC1
4.95605e-241	0.713062	0.741	0.062	1.06952e-236	HSC/MPP cluster 4	RRM2
1.26127e-239	1.17994	0.95	0.212	2.72182e-235	HSC/MPP cluster 4	CENPF
3.28178e-239	0.679261	0.758	0.067	7.08208e-235	HSC/MPP cluster 4	KIF15
9.43559e-238	0.858862	0.904	0.152	2.0362e-233	HSC/MPP cluster 4	TPX2
2.69838e-236	0.59122	0.624	0.029	5.8231e-232	HSC/MPP cluster 4	HIST1H2BH
3.18534e-233	0.726653	0.767	0.075	6.87396e-229	HSC/MPP cluster 4	CDK1
5.79482e-231	0.694215	0.705	0.066	1.25052e-226	HSC/MPP cluster 4	HIST1H2AL
8.90885e-227	0.844184	0.935	0.241	1.92253e-222	HSC/MPP cluster 4	CENPU
3.0502e-226	0.879606	1	0.873	6.58233e-222	HSC/MPP cluster 4	H2AFZ
3.55343e-225	0.616881	0.717	0.062	7.6683e-221	HSC/MPP cluster 4	GTSE1
2.91544e-224	0.795338	0.911	0.174	6.29152e-220	HSC/MPP cluster 4	CLSPN
7.29511e-223	0.647582	0.736	0.069	1.57429e-218	HSC/MPP cluster 4	CDCA8
1.16953e-216	0.776064	0.935	0.292	2.52384e-212	HSC/MPP cluster 4	GMNN
2.63883e-216	0.60668	0.549	0.022	5.69458e-212	HSC/MPP cluster 4	HIST1H3F
1.15287e-214	0.691642	0.844	0.159	2.48789e-210	HSC/MPP cluster 4	UBE2T
8.28686e-212	0.640649	0.686	0.058	1.78831e-207	HSC/MPP cluster 4	KIF23
9.42506e-212	0.652496	0.736	0.078	2.03393e-207	HSC/MPP cluster 4	NCAPG
2.75949e-210	0.629215	0.659	0.052	5.95497e-206	HSC/MPP cluster 4	DLGAP5
1.49776e-206	0.723051	0.767	0.097	3.23217e-202	HSC/MPP cluster 4	ASPM
1.46118e-199	0.582413	0.676	0.062	3.15323e-195	HSC/MPP cluster 4	CKAP2L
5.46762e-198	0.768713	0.906	0.261	1.17991e-193	HSC/MPP cluster 4	ATAD5
1.18415e-197	0.595591	0.659	0.059	2.55539e-193	HSC/MPP cluster 4	ESCO2
3.61668e-197	0.629901	0.71	0.079	7.8048e-193	HSC/MPP cluster 4	KIF11
7.06973e-194	0.744528	1	0.924	1.52565e-189	HSC/MPP cluster 4	NUCKS1
8.69583e-194	0.570732	0.676	0.068	1.87656e-189	HSC/MPP cluster 4	CCNA2
9.64185e-193	0.596124	0.712	0.087	2.08071e-188	HSC/MPP cluster 4	MND1
6.00793e-192	0.84511	0.966	0.472	1.29651e-187	HSC/MPP cluster 4	HELLS
4.39107e-187	0.54276	0.609	0.05	9.47593e-183	HSC/MPP cluster 4	SPC25
1.45781e-186	0.662565	0.818	0.178	3.14595e-182	HSC/MPP cluster 4	C21orf58
4.01308e-184	0.574369	0.633	0.064	8.66023e-180	HSC/MPP cluster 4	HMMR
5.01906e-182	0.572532	0.712	0.093	1.08311e-177	HSC/MPP cluster 4	NUF2
2.34334e-179	0.502004	0.583	0.045	5.05693e-175	HSC/MPP cluster 4	PKMYT1
1.79452e-178	0.611582	0.849	0.181	3.87258e-174	HSC/MPP cluster 4	ZWINT
1.34888e-177	0.630804	0.755	0.127	2.91088e-173	HSC/MPP cluster 4	MXD3
3.07697e-177	0.702459	1	0.916	6.6401e-173	HSC/MPP cluster 4	DEK
3.68371e-177	0.644487	0.813	0.169	7.94944e-173	HSC/MPP cluster 4	FEN1
5.05423e-176	0.50607	0.566	0.042	1.0907e-171	HSC/MPP cluster 4	KIFC1
1.32313e-174	0.765421	0.724	0.105	2.85532e-170	HSC/MPP cluster 4	CENPE
3.1467e-174	0.539895	0.707	0.097	6.79057e-170	HSC/MPP cluster 4	CDC45
2.29106e-173	0.541046	0.662	0.08	4.94411e-169	HSC/MPP cluster 4	RAD51
7.69254e-171	0.717294	0.957	0.508	1.66005e-166	HSC/MPP cluster 4	DNMT1
1.22766e-170	0.780406	0.993	0.877	2.64929e-166	HSC/MPP cluster 4	H1FX
1.42868e-169	0.490258	0.537	0.036	3.08308e-165	HSC/MPP cluster 4	CDCA3
4.57477e-168	0.629803	0.859	0.212	9.87235e-164	HSC/MPP cluster 4	ORC6
2.8665e-167	0.649887	0.815	0.208	6.18592e-163	HSC/MPP cluster 4	HIST1H2AG
4.37533e-167	0.734989	0.933	0.298	9.44195e-163	HSC/MPP cluster 4	PTTG1
6.75662e-167	0.673	1	0.947	1.45808e-162	HSC/MPP cluster 4	NASP
1.41835e-166	0.571635	0.571	0.063	3.06079e-162	HSC/MPP cluster 4	HIST1H2AM
9.41187e-166	0.537879	0.523	0.037	2.03108e-161	HSC/MPP cluster 4	HIST1H1A
1.55938e-165	0.718385	0.928	0.577	3.36515e-161	HSC/MPP cluster 4	TMPO
3.24035e-165	0.566879	0.659	0.085	6.99267e-161	HSC/MPP cluster 4	CASC5
1.15806e-163	0.719335	0.894	0.419	2.4991e-159	HSC/MPP cluster 4	H2AFX
1.40416e-163	0.624378	0.849	0.212	3.03018e-159	HSC/MPP cluster 4	DHFR
1.45388e-163	0.54417	0.683	0.098	3.13748e-159	HSC/MPP cluster 4	CCNB2
9.39763e-163	0.468872	0.552	0.045	2.02801e-158	HSC/MPP cluster 4	SPC24
7.01662e-162	0.652803	0.911	0.472	1.51419e-157	HSC/MPP cluster 4	FAM111A
8.15084e-161	0.502523	0.552	0.046	1.75895e-156	HSC/MPP cluster 4	HJURP
1.44337e-160	0.536164	0.64	0.08	3.11479e-156	HSC/MPP cluster 4	DIAPH3
1.90771e-159	0.565111	0.703	0.113	4.11684e-155	HSC/MPP cluster 4	DTL
3.03846e-159	0.523	0.614	0.075	6.557e-155	HSC/MPP cluster 4	MASTL
3.07934e-159	0.64741	0.88	0.246	6.64521e-155	HSC/MPP cluster 4	GINS2
2.91798e-157	0.557547	0.616	0.073	6.29701e-153	HSC/MPP cluster 4	CDKN3
1.45813e-155	0.599844	0.89	0.281	3.14664e-151	HSC/MPP cluster 4	CENPH
5.88661e-155	0.537695	0.633	0.083	1.27033e-150	HSC/MPP cluster 4	MCM10
2.56415e-154	0.502623	0.59	0.064	5.53343e-150	HSC/MPP cluster 4	KIF2C
7.18541e-153	0.429751	0.482	0.032	1.55061e-148	HSC/MPP cluster 4	HIST1H2AI
1.51008e-152	0.542665	0.616	0.078	3.25875e-148	HSC/MPP cluster 4	CDC6
1.10375e-151	0.57281	0.863	0.245	2.38189e-147	HSC/MPP cluster 4	CENPW
1.57336e-151	0.497693	0.621	0.079	3.3953e-147	HSC/MPP cluster 4	ASF1B
2.24113e-151	0.594006	0.775	0.178	4.83636e-147	HSC/MPP cluster 4	CHAF1A
4.87892e-151	0.574631	0.717	0.133	1.05287e-146	HSC/MPP cluster 4	BRCA1
2.52184e-150	0.456321	0.532	0.047	5.44214e-146	HSC/MPP cluster 4	NCAPH
2.24346e-148	0.671855	0.921	0.437	4.84139e-144	HSC/MPP cluster 4	USP1
1.88509e-147	0.585553	0.842	0.249	4.06802e-143	HSC/MPP cluster 4	RRM1
3.12451e-147	0.449286	0.52	0.045	6.7427e-143	HSC/MPP cluster 4	FOXM1
1.09456e-145	0.560994	0.82	0.213	2.36207e-141	HSC/MPP cluster 4	CHEK1
2.37765e-143	0.509451	0.643	0.116	5.13096e-139	HSC/MPP cluster 4	CDCA4
2.48499e-143	0.46342	0.532	0.052	5.36261e-139	HSC/MPP cluster 4	CDCA2
2.66069e-143	0.578211	0.887	0.315	5.74177e-139	HSC/MPP cluster 4	DTYMK
6.25446e-143	0.572814	0.743	0.165	1.34971e-138	HSC/MPP cluster 4	BRCA2
8.05397e-141	0.57195	0.88	0.278	1.73805e-136	HSC/MPP cluster 4	CENPK
2.04311e-140	0.467333	0.53	0.053	4.40904e-136	HSC/MPP cluster 4	KIF4A
9.73161e-138	0.578244	0.871	0.354	2.10008e-133	HSC/MPP cluster 4	DNAJC9
1.59422e-137	0.461262	0.542	0.06	3.44032e-133	HSC/MPP cluster 4	BUB1B
5.8332e-137	0.540788	0.772	0.214	1.2588e-132	HSC/MPP cluster 4	KIF22
4.16575e-136	0.433459	0.552	0.065	8.98968e-132	HSC/MPP cluster 4	SHCBP1
2.32803e-133	0.419368	0.484	0.043	5.0239e-129	HSC/MPP cluster 4	ANLN
6.06388e-131	0.550348	0.741	0.179	1.30858e-126	HSC/MPP cluster 4	SGOL2
9.69051e-131	0.405728	0.477	0.043	2.09121e-126	HSC/MPP cluster 4	SKA3
1.34274e-130	0.604432	0.823	0.247	2.89763e-126	HSC/MPP cluster 4	KIF20B
1.70168e-130	0.520138	0.741	0.183	3.67223e-126	HSC/MPP cluster 4	LIG1
3.04021e-130	0.38618	0.415	0.025	6.56078e-126	HSC/MPP cluster 4	E2F8
3.46931e-130	0.651134	0.993	0.875	7.48678e-126	HSC/MPP cluster 4	TUBB4B
4.8989e-130	0.478747	0.604	0.099	1.05718e-125	HSC/MPP cluster 4	DSCC1
1.46526e-128	0.439826	0.532	0.064	3.16203e-124	HSC/MPP cluster 4	MYBL2
1.66203e-128	0.502521	0.662	0.132	3.58665e-124	HSC/MPP cluster 4	FANCI
3.4323e-128	0.6075	0.95	0.663	7.4069e-124	HSC/MPP cluster 4	SMC3
4.20389e-128	0.472298	0.566	0.082	9.07199e-124	HSC/MPP cluster 4	PSMC3IP
7.92427e-128	0.51922	0.729	0.183	1.71006e-123	HSC/MPP cluster 4	WEE1
1.34722e-127	0.567255	0.825	0.293	2.9073e-123	HSC/MPP cluster 4	EZH2
5.42607e-127	0.49644	0.655	0.132	1.17094e-122	HSC/MPP cluster 4	CEP152
1.30285e-126	0.602252	0.933	0.499	2.81155e-122	HSC/MPP cluster 4	RPA3
3.46307e-124	0.63727	0.928	0.581	7.4733e-120	HSC/MPP cluster 4	MIS18BP1
5.19402e-124	0.604968	0.902	0.382	1.12087e-119	HSC/MPP cluster 4	SMC2
2.33608e-123	0.432957	0.525	0.066	5.04125e-119	HSC/MPP cluster 4	ARHGAP11A
1.03347e-121	0.560265	0.976	0.763	2.23023e-117	HSC/MPP cluster 4	SIVA1
7.16115e-120	0.432812	0.523	0.075	1.54538e-115	HSC/MPP cluster 4	NCAPG2
1.91898e-119	0.372054	0.441	0.039	4.14116e-115	HSC/MPP cluster 4	MELK
2.1589e-119	0.575332	0.861	0.338	4.6589e-115	HSC/MPP cluster 4	CKAP2
1.07117e-118	0.46613	0.616	0.116	2.31159e-114	HSC/MPP cluster 4	NCAPD2
3.24039e-118	0.465339	0.588	0.104	6.99276e-114	HSC/MPP cluster 4	CENPN
1.90366e-117	0.627588	0.894	0.399	4.1081e-113	HSC/MPP cluster 4	MCM3
2.46048e-117	0.504461	0.823	0.273	5.30973e-113	HSC/MPP cluster 4	MAD2L1
2.51624e-117	0.439889	0.547	0.084	5.43006e-113	HSC/MPP cluster 4	FANCD2
3.2289e-117	0.513067	0.803	0.256	6.96797e-113	HSC/MPP cluster 4	LMNB1
3.82177e-116	0.473528	0.676	0.152	8.24737e-112	HSC/MPP cluster 4	CCNB1
1.02614e-114	0.324993	0.355	0.019	2.21441e-110	HSC/MPP cluster 4	HIST1H4D
4.86355e-114	0.383963	0.398	0.033	1.04955e-109	HSC/MPP cluster 4	HIST1H3H
3.02403e-112	0.387562	0.463	0.052	6.52585e-108	HSC/MPP cluster 4	RTKN2
5.33137e-112	0.471246	0.743	0.208	1.15051e-107	HSC/MPP cluster 4	RFC4
1.13692e-111	0.443504	0.602	0.117	2.45347e-107	HSC/MPP cluster 4	WDR76
1.32224e-110	0.546452	0.866	0.435	2.8534e-106	HSC/MPP cluster 4	ANP32E
6.24389e-110	0.392711	0.477	0.064	1.34743e-105	HSC/MPP cluster 4	CDC20
1.39347e-108	0.543462	0.914	0.594	3.00711e-104	HSC/MPP cluster 4	ANAPC11
2.82262e-108	0.346802	1	1	6.0912e-104	HSC/MPP cluster 4	PTMA
2.98743e-108	0.38829	0.453	0.053	6.44687e-104	HSC/MPP cluster 4	KIF14
4.98142e-108	0.44498	0.674	0.164	1.07499e-103	HSC/MPP cluster 4	RMI2
6.34498e-108	0.542005	0.942	0.676	1.36925e-103	HSC/MPP cluster 4	LSM4
8.27811e-108	0.341938	0.408	0.038	1.78642e-103	HSC/MPP cluster 4	CEP55
2.43125e-107	0.39107	0.46	0.056	5.24663e-103	HSC/MPP cluster 4	ZNF367
2.46101e-107	0.568098	0.885	0.399	5.31085e-103	HSC/MPP cluster 4	MCM5
8.29281e-106	0.512329	0.981	0.762	1.78959e-101	HSC/MPP cluster 4	H2AFV
2.14304e-105	0.342687	0.408	0.039	4.62468e-101	HSC/MPP cluster 4	RACGAP1
1.8771e-104	0.467191	0.746	0.234	4.05079e-100	HSC/MPP cluster 4	WHSC1
2.42249e-104	0.439911	0.64	0.148	5.22773e-100	HSC/MPP cluster 4	UHRF1
4.64886e-104	0.367101	0.439	0.051	1.00322e-99	HSC/MPP cluster 4	POLQ
2.04536e-103	0.37381	0.444	0.054	4.41389e-99	HSC/MPP cluster 4	SPAG5
3.13099e-103	0.454433	0.549	0.108	6.75668e-99	HSC/MPP cluster 4	FBXO5
3.74645e-103	0.472836	0.806	0.294	8.08483e-99	HSC/MPP cluster 4	RNASEH2A
6.32871e-102	0.405252	0.544	0.101	1.36574e-97	HSC/MPP cluster 4	POC1A
1.22507e-101	0.489146	0.815	0.307	2.64369e-97	HSC/MPP cluster 4	TMEM106C
4.8188e-101	0.406149	0.54	0.097	1.0399e-96	HSC/MPP cluster 4	BRIP1
6.84637e-101	0.543109	0.957	0.667	1.47745e-96	HSC/MPP cluster 4	CBX5
1.04321e-98	0.516942	0.844	0.373	2.25124e-94	HSC/MPP cluster 4	SNRNP25
1.9143e-98	0.485383	0.763	0.263	4.13106e-94	HSC/MPP cluster 4	MCM6
2.66372e-98	0.366206	0.468	0.068	5.7483e-94	HSC/MPP cluster 4	HAUS8
6.15291e-98	0.553634	0.962	0.71	1.3278e-93	HSC/MPP cluster 4	RANBP1
1.21435e-97	0.357305	0.42	0.049	2.62056e-93	HSC/MPP cluster 4	TTK
8.0034e-97	0.375804	0.434	0.055	1.72713e-92	HSC/MPP cluster 4	BUB1
4.25732e-96	0.387197	0.487	0.078	9.18729e-92	HSC/MPP cluster 4	ARHGAP11B
2.04019e-95	0.521321	0.904	0.6	4.40273e-91	HSC/MPP cluster 4	CDK4
4.27879e-94	0.476405	0.765	0.266	9.23362e-90	HSC/MPP cluster 4	MCM4
4.61195e-94	0.375436	0.463	0.07	9.95259e-90	HSC/MPP cluster 4	DEPDC1B
1.16313e-93	0.408654	0.552	0.114	2.51005e-89	HSC/MPP cluster 4	SGOL1
1.19187e-93	0.451621	0.779	0.31	2.57206e-89	HSC/MPP cluster 4	ACYP1
1.54787e-93	0.581104	0.892	0.583	3.3403e-89	HSC/MPP cluster 4	CKS2
4.60461e-93	0.401392	0.583	0.133	9.93674e-89	HSC/MPP cluster 4	EMC3-AS1
9.49345e-93	0.522166	0.856	0.439	2.04869e-88	HSC/MPP cluster 4	SMC1A
2.77922e-92	0.330206	0.35	0.033	5.99757e-88	HSC/MPP cluster 4	HIST1H2BB
3.52895e-92	0.420603	0.674	0.198	7.61548e-88	HSC/MPP cluster 4	HIRIP3
2.50293e-91	0.470352	0.969	0.775	5.40132e-87	HSC/MPP cluster 4	COX8A
2.72827e-91	0.353883	0.427	0.058	5.8876e-87	HSC/MPP cluster 4	PRR11
4.17514e-91	0.442043	0.621	0.164	9.00995e-87	HSC/MPP cluster 4	MNS1
6.41461e-91	0.400255	0.542	0.115	1.38427e-86	HSC/MPP cluster 4	KIAA1524
8.29581e-91	0.352419	0.439	0.067	1.79024e-86	HSC/MPP cluster 4	STIL
4.99079e-90	0.447255	0.796	0.31	1.07701e-85	HSC/MPP cluster 4	PRIM1
5.31367e-90	0.403697	0.671	0.195	1.14669e-85	HSC/MPP cluster 4	GGH
2.10851e-89	0.429094	0.712	0.249	4.55017e-85	HSC/MPP cluster 4	SAE1
1.08586e-88	0.405045	0.592	0.148	2.34328e-84	HSC/MPP cluster 4	SLFN13
2.67741e-88	0.295009	0.374	0.046	5.77785e-84	HSC/MPP cluster 4	TROAP
5.93146e-88	0.326618	0.405	0.053	1.28001e-83	HSC/MPP cluster 4	CDC25A
7.72628e-88	0.481469	0.835	0.397	1.66733e-83	HSC/MPP cluster 4	PHF19
9.14746e-88	0.396955	0.655	0.193	1.97402e-83	HSC/MPP cluster 4	SAC3D1
1.14652e-87	0.372567	0.568	0.133	2.47419e-83	HSC/MPP cluster 4	RFC5
4.52171e-86	0.48953	0.906	0.643	9.75786e-82	HSC/MPP cluster 4	IDH2
5.13071e-86	0.348021	0.398	0.056	1.10721e-81	HSC/MPP cluster 4	HIST1H2AK
7.10183e-86	0.548873	0.835	0.435	1.53258e-81	HSC/MPP cluster 4	KPNA2
1.39107e-85	0.308231	0.357	0.039	3.00192e-81	HSC/MPP cluster 4	NEK2
2.9809e-85	0.357448	0.451	0.078	6.43278e-81	HSC/MPP cluster 4	C4orf21
3.44393e-85	0.473581	0.871	0.482	7.432e-81	HSC/MPP cluster 4	BAZ1B
3.53466e-85	0.372149	0.544	0.122	7.62779e-81	HSC/MPP cluster 4	SPDL1
8.10163e-85	0.331324	0.35	0.039	1.74833e-80	HSC/MPP cluster 4	PLK1
1.16384e-84	0.313733	0.367	0.045	2.51156e-80	HSC/MPP cluster 4	DEPDC1
1.82915e-83	0.393774	0.499	0.101	3.94731e-79	HSC/MPP cluster 4	XRCC2
3.41123e-83	0.383641	0.532	0.123	7.36144e-79	HSC/MPP cluster 4	BLM
4.97446e-83	0.359242	0.496	0.1	1.07349e-78	HSC/MPP cluster 4	E2F1
1.05127e-82	0.425032	0.789	0.329	2.26863e-78	HSC/MPP cluster 4	YEATS4
7.65019e-82	0.423622	0.811	0.361	1.65091e-77	HSC/MPP cluster 4	CCDC167
1.74341e-81	0.320681	0.388	0.053	3.76229e-77	HSC/MPP cluster 4	CIT
8.72727e-81	0.26692	0.271	0.017	1.88335e-76	HSC/MPP cluster 4	E2F2
6.13051e-80	0.46633	0.875	0.519	1.32296e-75	HSC/MPP cluster 4	SUZ12
5.40183e-79	0.333004	0.403	0.062	1.16572e-74	HSC/MPP cluster 4	AURKA
5.72123e-79	0.384182	0.552	0.149	1.23464e-74	HSC/MPP cluster 4	NCAPD3
6.37789e-79	0.354421	0.417	0.067	1.37635e-74	HSC/MPP cluster 4	FAM111B
7.43395e-79	0.357204	0.506	0.116	1.60425e-74	HSC/MPP cluster 4	LRR1
6.23924e-78	0.378544	0.604	0.179	1.34643e-73	HSC/MPP cluster 4	NRM
8.51889e-78	0.390345	0.676	0.229	1.83838e-73	HSC/MPP cluster 4	POLD3
1.41552e-77	0.397149	0.693	0.257	3.05469e-73	HSC/MPP cluster 4	SKA2
2.20157e-77	0.258182	0.3	0.027	4.75098e-73	HSC/MPP cluster 4	HIST2H2AB
2.25935e-77	0.378231	0.595	0.172	4.87567e-73	HSC/MPP cluster 4	RPL39L
7.0547e-77	0.284241	0.329	0.037	1.5224e-72	HSC/MPP cluster 4	PLK4
8.43803e-75	0.412759	0.743	0.298	1.82093e-70	HSC/MPP cluster 4	CASP8AP2
1.98579e-74	0.363782	0.535	0.148	4.28533e-70	HSC/MPP cluster 4	RFWD3
2.68162e-74	0.381691	0.71	0.263	5.78694e-70	HSC/MPP cluster 4	CTNNAL1
4.609e-74	0.394204	0.698	0.265	9.94623e-70	HSC/MPP cluster 4	CDK5RAP2
6.89323e-74	0.262848	0.283	0.024	1.48756e-69	HSC/MPP cluster 4	HIST1H3C
1.07004e-73	0.378733	0.523	0.133	2.30915e-69	HSC/MPP cluster 4	MMS22L
1.10313e-73	0.344275	0.475	0.104	2.38057e-69	HSC/MPP cluster 4	TIMELESS
1.94692e-73	0.399519	0.734	0.299	4.20145e-69	HSC/MPP cluster 4	TACC3
2.11075e-73	0.411006	0.741	0.318	4.555e-69	HSC/MPP cluster 4	TOPBP1
8.58116e-73	0.455021	0.873	0.588	1.85182e-68	HSC/MPP cluster 4	RFC1
1.06031e-72	0.384707	0.619	0.204	2.28814e-68	HSC/MPP cluster 4	BARD1
1.58431e-72	0.337434	0.487	0.118	3.41894e-68	HSC/MPP cluster 4	LMNB2
1.01266e-71	0.383259	0.626	0.205	2.18531e-67	HSC/MPP cluster 4	MCM2
1.02196e-71	0.390841	0.743	0.311	2.20538e-67	HSC/MPP cluster 4	RFC2
8.92396e-71	0.353341	0.568	0.165	1.92579e-66	HSC/MPP cluster 4	FBLN1
1.92478e-70	0.342759	1	0.999	4.15368e-66	HSC/MPP cluster 4	ANP32B
2.65122e-70	0.41134	0.99	0.906	5.72134e-66	HSC/MPP cluster 4	SNRPB
4.45973e-70	0.336552	0.492	0.121	9.6241e-66	HSC/MPP cluster 4	NCAPH2
5.04655e-70	0.32927	0.439	0.093	1.08904e-65	HSC/MPP cluster 4	PARPBP
8.98842e-70	0.339597	0.482	0.115	1.9397e-65	HSC/MPP cluster 4	DDB2
1.60394e-69	0.326732	0.46	0.105	3.46131e-65	HSC/MPP cluster 4	FANCG
2.12437e-69	0.313733	0.374	0.06	4.58438e-65	HSC/MPP cluster 4	SYNE2
3.1993e-68	0.346037	0.482	0.118	6.90409e-64	HSC/MPP cluster 4	DSN1
5.90073e-68	0.282915	0.29	0.034	1.27338e-63	HSC/MPP cluster 4	CENPA
1.82294e-67	0.374774	0.772	0.349	3.9339e-63	HSC/MPP cluster 4	PHGDH
9.60816e-67	0.329827	0.448	0.104	2.07344e-62	HSC/MPP cluster 4	TMPO-AS1
2.47927e-66	0.434461	0.974	0.861	5.35027e-62	HSC/MPP cluster 4	PPIG
4.04616e-66	0.331195	0.571	0.177	8.7316e-62	HSC/MPP cluster 4	RAD9A
1.20621e-65	0.392011	0.993	0.931	2.60299e-61	HSC/MPP cluster 4	HMGA1
1.51356e-65	0.363842	0.753	0.33	3.26625e-61	HSC/MPP cluster 4	CCDC34
1.82448e-65	0.340117	0.614	0.208	3.93723e-61	HSC/MPP cluster 4	CEP78
6.2138e-65	0.390762	0.803	0.414	1.34094e-60	HSC/MPP cluster 4	CTCF
8.754e-65	0.343648	0.429	0.094	1.88911e-60	HSC/MPP cluster 4	IGLL1
1.06344e-64	0.321664	0.477	0.12	2.2949e-60	HSC/MPP cluster 4	CENPL
1.06572e-64	0.29684	1	1	2.29983e-60	HSC/MPP cluster 4	GAPDH
1.97689e-64	0.33976	0.54	0.164	4.26613e-60	HSC/MPP cluster 4	TUBG1
5.62256e-64	0.316466	0.429	0.097	1.21335e-59	HSC/MPP cluster 4	CENPQ
1.90085e-63	0.264822	0.326	0.048	4.10204e-59	HSC/MPP cluster 4	OIP5
9.13425e-63	0.348565	0.496	0.143	1.97117e-58	HSC/MPP cluster 4	CENPJ
1.68098e-62	0.384444	0.782	0.403	3.62756e-58	HSC/MPP cluster 4	ALYREF
2.97865e-62	0.378756	0.947	0.758	6.42793e-58	HSC/MPP cluster 4	MRPL51
9.06628e-62	0.319525	0.513	0.15	1.9565e-57	HSC/MPP cluster 4	PRIM2
5.72581e-61	0.387898	0.763	0.376	1.23563e-56	HSC/MPP cluster 4	SLBP
7.80263e-61	0.303889	0.412	0.099	1.68381e-56	HSC/MPP cluster 4	CHEK2
1.92757e-60	0.325633	0.628	0.234	4.15969e-56	HSC/MPP cluster 4	BCL2L12
2.16669e-60	0.350128	0.669	0.276	4.67571e-56	HSC/MPP cluster 4	HMGXB4
2.26148e-60	0.362941	0.835	0.457	4.88027e-56	HSC/MPP cluster 4	SSRP1
3.01962e-60	0.300072	0.42	0.096	6.51634e-56	HSC/MPP cluster 4	GINS4
4.70754e-60	0.256238	0.331	0.054	1.01589e-55	HSC/MPP cluster 4	C16orf59
5.59141e-60	0.37987	0.811	0.434	1.20663e-55	HSC/MPP cluster 4	HAT1
8.52454e-60	0.324798	0.626	0.232	1.8396e-55	HSC/MPP cluster 4	TTF2
3.07877e-59	0.369955	0.626	0.236	6.64398e-55	HSC/MPP cluster 4	CCDC18
5.04327e-59	0.308996	0.602	0.215	1.08834e-54	HSC/MPP cluster 4	NUP107
5.74107e-59	0.287104	0.396	0.085	1.23892e-54	HSC/MPP cluster 4	WDR34
6.06168e-59	0.365071	0.995	0.904	1.30811e-54	HSC/MPP cluster 4	PSIP1
1.69035e-58	0.285387	0.408	0.093	3.64777e-54	HSC/MPP cluster 4	RBL1
2.23044e-58	0.284826	0.374	0.077	4.81329e-54	HSC/MPP cluster 4	ECT2
6.25741e-58	0.282958	0.391	0.085	1.35035e-53	HSC/MPP cluster 4	DNA2
6.259e-58	0.327594	0.585	0.206	1.35069e-53	HSC/MPP cluster 4	RBBP8
6.99526e-58	0.266366	0.36	0.069	1.50958e-53	HSC/MPP cluster 4	TCF19
1.34386e-56	0.301853	0.441	0.117	2.90006e-52	HSC/MPP cluster 4	KNTC1
8.27933e-56	0.340716	0.643	0.265	1.78668e-51	HSC/MPP cluster 4	MGME1
1.67834e-55	0.317353	0.787	0.395	3.62186e-51	HSC/MPP cluster 4	PXMP2
3.77595e-55	0.312951	0.552	0.19	8.14849e-51	HSC/MPP cluster 4	NRGN
7.09682e-55	0.313844	0.65	0.267	1.53149e-50	HSC/MPP cluster 4	UNG
1.04215e-54	0.257628	0.297	0.047	2.24896e-50	HSC/MPP cluster 4	ARHGEF39
8.9892e-54	0.448184	0.921	0.775	1.93987e-49	HSC/MPP cluster 4	UBE2S
1.12646e-53	0.278143	0.492	0.151	2.4309e-49	HSC/MPP cluster 4	CSE1L
1.34789e-53	0.38272	0.887	0.674	2.90875e-49	HSC/MPP cluster 4	SRSF10
1.41698e-53	0.279008	0.396	0.094	3.05784e-49	HSC/MPP cluster 4	POLA2
2.59967e-53	0.331853	0.691	0.311	5.61009e-49	HSC/MPP cluster 4	CEP135
6.98478e-53	0.3248	0.724	0.35	1.50731e-48	HSC/MPP cluster 4	HAUS1
8.43973e-53	0.382537	0.772	0.429	1.82129e-48	HSC/MPP cluster 4	BUB3
1.17373e-52	0.354757	0.765	0.399	2.53291e-48	HSC/MPP cluster 4	RPA2
3.48848e-52	0.272077	0.396	0.098	7.52815e-48	HSC/MPP cluster 4	APITD1
5.79279e-52	0.261106	0.336	0.067	1.25008e-47	HSC/MPP cluster 4	KNSTRN
9.08388e-52	0.259685	0.345	0.073	1.9603e-47	HSC/MPP cluster 4	C1orf112
2.25167e-51	0.289401	0.453	0.132	4.85911e-47	HSC/MPP cluster 4	CKAP5
4.73554e-51	0.374359	0.871	0.651	1.02193e-46	HSC/MPP cluster 4	CALM3
7.08036e-51	0.353396	0.995	0.95	1.52794e-46	HSC/MPP cluster 4	SRSF3
1.6942e-50	0.28818	0.456	0.137	3.65608e-46	HSC/MPP cluster 4	SASS6
1.17348e-49	0.279363	0.312	0.059	2.53236e-45	HSC/MPP cluster 4	PSRC1
1.45482e-49	0.305164	1	0.998	3.1395e-45	HSC/MPP cluster 4	ACTB
1.47357e-49	0.294329	0.432	0.125	3.17997e-45	HSC/MPP cluster 4	WDHD1
2.05056e-49	0.324977	0.779	0.418	4.42511e-45	HSC/MPP cluster 4	CARHSP1
2.17973e-49	0.372883	0.83	0.531	4.70386e-45	HSC/MPP cluster 4	FDPS
2.70719e-49	0.318717	1	0.999	5.84211e-45	HSC/MPP cluster 4	UBB
2.76742e-49	0.360929	0.878	0.622	5.97209e-45	HSC/MPP cluster 4	RBBP7
7.31281e-49	0.277425	0.556	0.209	1.5781e-44	HSC/MPP cluster 4	ACTL6A
1.12819e-48	0.259352	0.369	0.09	2.43463e-44	HSC/MPP cluster 4	ZNF93
1.51201e-48	0.331875	0.662	0.307	3.26292e-44	HSC/MPP cluster 4	TUBA4A
1.5582e-48	0.314881	1	0.984	3.36259e-44	HSC/MPP cluster 4	HMGN1
1.57292e-48	0.287733	0.6	0.244	3.39435e-44	HSC/MPP cluster 4	ARL6IP6
2.56337e-48	0.35627	0.808	0.501	5.53176e-44	HSC/MPP cluster 4	COMMD4
3.74344e-48	0.332198	0.753	0.398	8.07834e-44	HSC/MPP cluster 4	DDX39A
5.84254e-48	0.284926	0.472	0.155	1.26082e-43	HSC/MPP cluster 4	USP37
8.09773e-48	0.289135	0.53	0.196	1.74749e-43	HSC/MPP cluster 4	POP7
9.24421e-48	0.267038	0.384	0.102	1.9949e-43	HSC/MPP cluster 4	PRR24
2.31706e-47	0.287295	0.681	0.318	5.00022e-43	HSC/MPP cluster 4	ACAT2
3.58298e-47	0.349313	0.94	0.766	7.73208e-43	HSC/MPP cluster 4	XRCC6
3.58793e-47	0.284929	0.458	0.147	7.74275e-43	HSC/MPP cluster 4	ALDH7A1
4.25241e-47	0.316631	0.743	0.386	9.1767e-43	HSC/MPP cluster 4	CCDC14
4.5066e-47	0.340916	0.99	0.954	9.72524e-43	HSC/MPP cluster 4	RAN
5.3463e-47	0.267151	0.422	0.123	1.15373e-42	HSC/MPP cluster 4	POLD1
5.53184e-46	0.266422	0.456	0.147	1.19377e-41	HSC/MPP cluster 4	KIF18A
6.27723e-46	0.277998	0.695	0.337	1.35463e-41	HSC/MPP cluster 4	PGP
6.98209e-46	0.292087	0.602	0.257	1.50673e-41	HSC/MPP cluster 4	GPAA1
8.46615e-46	0.28255	0.48	0.164	1.82699e-41	HSC/MPP cluster 4	HIST1H4E
1.28386e-45	0.31725	0.604	0.262	2.77058e-41	HSC/MPP cluster 4	KIAA1731
1.80264e-45	0.288216	0.547	0.215	3.8901e-41	HSC/MPP cluster 4	CCP110
2.31319e-45	0.266229	0.393	0.112	4.99186e-41	HSC/MPP cluster 4	EMC9
2.34234e-45	0.288302	0.674	0.32	5.05476e-41	HSC/MPP cluster 4	HLTF
4.80566e-45	0.298456	0.65	0.308	1.03706e-40	HSC/MPP cluster 4	ZDHHC12
7.18982e-45	0.379079	0.801	0.539	1.55156e-40	HSC/MPP cluster 4	RAD21
9.0832e-45	0.355533	0.902	0.709	1.96015e-40	HSC/MPP cluster 4	PPM1G
9.28927e-45	0.344828	0.88	0.659	2.00462e-40	HSC/MPP cluster 4	LSM3
1.44588e-44	0.26509	0.568	0.232	3.12021e-40	HSC/MPP cluster 4	RECQL
1.47657e-44	0.355506	0.854	0.586	3.18643e-40	HSC/MPP cluster 4	C19orf48
1.49676e-44	0.258196	0.403	0.117	3.23002e-40	HSC/MPP cluster 4	CDK2
2.0346e-44	0.342146	0.806	0.511	4.39066e-40	HSC/MPP cluster 4	PSMC3
6.94458e-44	0.293328	0.523	0.209	1.49864e-39	HSC/MPP cluster 4	MLH1
8.24247e-44	0.264087	0.547	0.22	1.77872e-39	HSC/MPP cluster 4	HIST1H2BF
1.12974e-43	0.35628	0.882	0.706	2.43797e-39	HSC/MPP cluster 4	LSMD1
1.81026e-43	0.290657	0.58	0.248	3.90655e-39	HSC/MPP cluster 4	VRK1
4.41713e-43	0.279174	0.554	0.227	9.53216e-39	HSC/MPP cluster 4	POLR3K
5.02491e-43	0.292267	0.652	0.311	1.08438e-38	HSC/MPP cluster 4	ITGB3BP
1.55003e-42	0.285933	0.784	0.444	3.34496e-38	HSC/MPP cluster 4	EXOSC8
1.8449e-42	0.340137	0.784	0.464	3.9813e-38	HSC/MPP cluster 4	MSH6
1.86922e-42	0.342115	0.947	0.798	4.03377e-38	HSC/MPP cluster 4	HNRNPA0
1.94289e-42	0.316964	0.981	0.932	4.19276e-38	HSC/MPP cluster 4	PPDPF
2.34261e-42	0.334161	0.978	0.869	5.05535e-38	HSC/MPP cluster 4	NUCB2
4.89798e-42	0.301076	0.698	0.363	1.05698e-37	HSC/MPP cluster 4	SLC20A1
5.26602e-42	0.256132	1	0.999	1.13641e-37	HSC/MPP cluster 4	PPIA
7.21695e-42	0.252217	0.386	0.114	1.55742e-37	HSC/MPP cluster 4	SHMT1
1.07228e-41	0.326162	0.894	0.721	2.31399e-37	HSC/MPP cluster 4	RNASEH2C
1.82095e-41	0.265858	0.523	0.207	3.92961e-37	HSC/MPP cluster 4	MIS18A
2.34067e-41	0.285072	0.645	0.311	5.05117e-37	HSC/MPP cluster 4	NUP62
2.45848e-41	0.262446	0.427	0.144	5.3054e-37	HSC/MPP cluster 4	MIS12
2.81414e-41	0.28077	0.511	0.201	6.07291e-37	HSC/MPP cluster 4	UBL7-AS1
4.11595e-41	0.274193	0.547	0.226	8.88221e-37	HSC/MPP cluster 4	TMEM97
7.94878e-41	0.283125	1	0.997	1.71535e-36	HSC/MPP cluster 4	HNRNPA2B1
8.37641e-41	0.273307	0.724	0.386	1.80763e-36	HSC/MPP cluster 4	CAPG
9.89603e-41	0.311647	0.957	0.796	2.13556e-36	HSC/MPP cluster 4	MZT2A
1.42869e-40	0.2608	0.475	0.174	3.08312e-36	HSC/MPP cluster 4	TIPIN
2.19416e-40	0.267844	0.609	0.281	4.73499e-36	HSC/MPP cluster 4	RAD51C
2.70866e-40	0.280754	0.739	0.406	5.84529e-36	HSC/MPP cluster 4	PBRM1
7.28563e-40	0.323955	0.88	0.706	1.57224e-35	HSC/MPP cluster 4	SNRPG
7.67837e-40	0.273621	0.7	0.366	1.65699e-35	HSC/MPP cluster 4	NFATC2IP
9.7338e-40	0.284766	0.676	0.344	2.10055e-35	HSC/MPP cluster 4	HN1
9.90069e-40	0.281506	0.597	0.276	2.13657e-35	HSC/MPP cluster 4	EXOSC9
3.25347e-39	0.28366	0.643	0.325	7.02098e-35	HSC/MPP cluster 4	CMC2
3.49253e-39	0.263097	0.571	0.252	7.53688e-35	HSC/MPP cluster 4	MAGOHB
8.9476e-39	0.250991	0.585	0.265	1.93089e-34	HSC/MPP cluster 4	TTF1
2.51017e-38	0.280106	0.796	0.488	5.41695e-34	HSC/MPP cluster 4	PIH1D1
3.06841e-38	0.253519	0.415	0.144	6.62163e-34	HSC/MPP cluster 4	UBR7
3.98092e-38	0.316821	0.748	0.453	8.59082e-34	HSC/MPP cluster 4	XPO1
4.07724e-38	0.327169	0.842	0.612	8.79869e-34	HSC/MPP cluster 4	RNASEH2B
1.28502e-37	0.342243	0.916	0.771	2.77308e-33	HSC/MPP cluster 4	PKM
1.50425e-37	0.266125	0.775	0.46	3.24616e-33	HSC/MPP cluster 4	PIN1
1.82011e-37	0.312308	0.811	0.524	3.9278e-33	HSC/MPP cluster 4	BLOC1S1
1.92429e-37	0.307312	0.818	0.544	4.15262e-33	HSC/MPP cluster 4	COPS3
2.02557e-37	0.259042	0.511	0.212	4.37117e-33	HSC/MPP cluster 4	CEP57L1
4.87437e-37	0.250367	0.494	0.2	1.05189e-32	HSC/MPP cluster 4	MCMBP
8.14068e-37	0.258886	0.645	0.327	1.75676e-32	HSC/MPP cluster 4	PPIH
2.76194e-36	0.284731	0.604	0.296	5.96026e-32	HSC/MPP cluster 4	HMGB3
3.48231e-36	0.31738	0.964	0.903	7.51483e-32	HSC/MPP cluster 4	CALM2
8.39119e-36	0.261536	0.628	0.315	1.81082e-31	HSC/MPP cluster 4	ING2
9.86675e-36	0.291949	0.779	0.49	2.12925e-31	HSC/MPP cluster 4	HSPB11
1.13071e-35	0.264291	0.647	0.335	2.44007e-31	HSC/MPP cluster 4	HSPA14
1.33209e-35	0.258062	0.537	0.237	2.87465e-31	HSC/MPP cluster 4	LRRCC1
8.24034e-35	0.284147	0.964	0.84	1.77827e-30	HSC/MPP cluster 4	SNRPD1
1.08998e-34	0.307067	0.808	0.577	2.35218e-30	HSC/MPP cluster 4	RBBP4
1.65999e-34	0.292796	0.93	0.822	3.58227e-30	HSC/MPP cluster 4	CBX3
1.95145e-34	0.256293	0.59	0.286	4.21123e-30	HSC/MPP cluster 4	HMGN5
8.81737e-34	0.271827	0.64	0.347	1.90279e-29	HSC/MPP cluster 4	STAG1
1.35084e-33	0.298182	0.902	0.781	2.91511e-29	HSC/MPP cluster 4	SNRPD3
1.36933e-33	0.292767	0.825	0.548	2.955e-29	HSC/MPP cluster 4	RIF1
3.1117e-33	0.321875	0.986	0.917	6.71504e-29	HSC/MPP cluster 4	SRSF7
3.5215e-33	0.251956	0.537	0.249	7.59939e-29	HSC/MPP cluster 4	BRD8
4.43038e-33	0.328055	0.863	0.692	9.56075e-29	HSC/MPP cluster 4	NOP56
8.65226e-33	0.293681	0.933	0.788	1.86716e-28	HSC/MPP cluster 4	PA2G4
1.07351e-32	0.298762	0.904	0.768	2.31664e-28	HSC/MPP cluster 4	NUDT1
1.22224e-32	0.297095	0.928	0.811	2.6376e-28	HSC/MPP cluster 4	HNRNPR
1.80012e-32	0.259217	0.698	0.403	3.88466e-28	HSC/MPP cluster 4	ECI1
5.60258e-32	0.288875	0.77	0.595	1.20904e-27	HSC/MPP cluster 4	VPS29
8.08228e-32	0.26111	0.506	0.236	1.74416e-27	HSC/MPP cluster 4	SFR1
2.53276e-31	0.274292	0.94	0.844	5.46569e-27	HSC/MPP cluster 4	C19orf43
2.88112e-31	0.321508	0.827	0.63	6.21745e-27	HSC/MPP cluster 4	PRKDC
3.0023e-30	0.252777	0.787	0.514	6.47896e-26	HSC/MPP cluster 4	NDUFV1
5.86752e-30	0.290379	0.806	0.6	1.26621e-25	HSC/MPP cluster 4	EIF4A3
6.27965e-30	0.295521	0.844	0.653	1.35515e-25	HSC/MPP cluster 4	RHEB
6.73866e-30	0.308539	0.811	0.6	1.4542e-25	HSC/MPP cluster 4	SUPT16H
8.31817e-30	0.286752	0.844	0.693	1.79506e-25	HSC/MPP cluster 4	BANF1
1.05883e-29	0.258961	0.693	0.415	2.28495e-25	HSC/MPP cluster 4	PGAM1
1.16386e-28	0.283235	0.899	0.782	2.51161e-24	HSC/MPP cluster 4	ERH
4.15785e-28	0.265577	0.772	0.525	8.97264e-24	HSC/MPP cluster 4	MAZ
4.17409e-28	0.282611	0.945	0.836	9.0077e-24	HSC/MPP cluster 4	XRCC5
4.35874e-28	0.297364	0.902	0.775	9.40617e-24	HSC/MPP cluster 4	HP1BP3
5.02092e-28	0.267072	0.981	0.928	1.08351e-23	HSC/MPP cluster 4	SRSF2
6.61302e-28	0.265011	0.954	0.89	1.42709e-23	HSC/MPP cluster 4	TPR
2.66039e-27	0.286318	0.914	0.797	5.74111e-23	HSC/MPP cluster 4	KPNB1
1.83426e-26	0.260497	0.966	0.899	3.95832e-22	HSC/MPP cluster 4	PTGES3
1.85693e-26	0.260541	0.82	0.674	4.00726e-22	HSC/MPP cluster 4	PPP1CA
1.94257e-26	0.252494	0.899	0.744	4.19207e-22	HSC/MPP cluster 4	RBX1
3.23313e-26	0.250775	0.791	0.538	6.97709e-22	HSC/MPP cluster 4	PAICS
1.225e-25	0.268037	0.923	0.827	2.64356e-21	HSC/MPP cluster 4	HNRNPD
1.58358e-25	0.251076	0.751	0.503	3.41737e-21	HSC/MPP cluster 4	POLE3
1.38242e-24	0.25466	0.82	0.628	2.98327e-20	HSC/MPP cluster 4	CEP57
1.51703e-24	0.261045	0.859	0.72	3.27375e-20	HSC/MPP cluster 4	THRAP3
2.2705e-24	0.252632	0.969	0.926	4.89974e-20	HSC/MPP cluster 4	SRRM1
4.74076e-24	0.26823	0.743	0.529	1.02306e-19	HSC/MPP cluster 4	YWHAH
5.63959e-24	0.25837	0.794	0.582	1.21702e-19	HSC/MPP cluster 4	CDCA7
2.55004e-21	0.279547	0.741	0.552	5.503e-17	HSC/MPP cluster 4	TUBA1C
1.00285e-18	0.267668	0.827	0.739	2.16416e-14	HSC/MPP cluster 4	TRA2B
1.64261e-18	0.253583	0.801	0.65	3.54474e-14	HSC/MPP cluster 4	ARL6IP1
3.82769e-83	3.10211	0.941	0.112	8.26015e-79	pDC/DC pre	IGLL1
8.55673e-55	1.35958	0.941	0.468	1.84654e-50	pDC/DC pre	ADA
2.68393e-46	1.50387	1	0.999	5.79191e-42	pDC/DC pre	TMSB4X
1.34749e-32	0.990492	0.588	0.298	2.90788e-28	pDC/DC pre	CCND3
2.06487e-32	1.67449	0.529	0.238	4.45599e-28	pDC/DC pre	LGALS1
5.34824e-32	1.11177	1	1	1.15415e-27	pDC/DC pre	TMSB10
4.25198e-30	1.14626	0.647	0.042	9.17577e-26	pDC/DC pre	VPREB1
5.04465e-30	1.13449	0.824	0.177	1.08864e-25	pDC/DC pre	UHRF1
9.89968e-30	1.75599	0.765	0.011	2.13635e-25	pDC/DC pre	IGJ
3.48281e-29	0.735764	0.412	0.067	7.5159e-25	pDC/DC pre	CD7
1.21107e-28	1.24593	0.647	0.043	2.61349e-24	pDC/DC pre	IRF8
2.42613e-28	0.986175	1	1	5.23559e-24	pDC/DC pre	PTMA
7.98519e-27	1.02912	0.824	0.224	1.7232e-22	pDC/DC pre	LAT2
1.42364e-26	1.09705	0.824	0.457	3.07222e-22	pDC/DC pre	TPM4
2.70284e-26	0.883084	0.588	0.28	5.83272e-22	pDC/DC pre	ZCCHC7
4.31509e-26	1.91201	0.706	0.48	9.31196e-22	pDC/DC pre	LTB
4.82678e-25	0.760432	0.412	0.016	1.04162e-20	pDC/DC pre	GPR183
9.24404e-25	0.811199	0.706	0.066	1.99486e-20	pDC/DC pre	SFMBT2
1.34435e-24	1.04904	0.824	0.125	2.90111e-20	pDC/DC pre	IGFBP7
5.78708e-24	0.957615	1	1	1.24885e-19	pDC/DC pre	ACTG1
6.44067e-23	0.868379	0.882	0.054	1.3899e-18	pDC/DC pre	PAG1
7.8365e-23	0.825929	0.588	0.004	1.69112e-18	pDC/DC pre	EBF1
1.74562e-22	0.969912	0.588	0.003	3.76705e-18	pDC/DC pre	CYBB
6.53909e-21	0.859711	0.824	0.262	1.41114e-16	pDC/DC pre	FAM107B
1.89618e-20	0.632227	0.471	0	4.09195e-16	pDC/DC pre	IL7R
3.38751e-20	0.709809	0.529	0.012	7.31024e-16	pDC/DC pre	RNASE6
4.2377e-20	0.80296	0.588	0.164	9.14496e-16	pDC/DC pre	LDLRAD4
1.4238e-19	0.7545	0.294	0.023	3.07257e-15	pDC/DC pre	LEF1
1.96757e-19	0.498401	0.471	0.001	4.24602e-15	pDC/DC pre	BLNK
5.38029e-19	0.968295	0.529	0.005	1.16107e-14	pDC/DC pre	CYGB
6.08946e-19	0.510465	0.294	0.056	1.31411e-14	pDC/DC pre	SAMHD1
1.20857e-18	0.828163	0.647	0.094	2.60809e-14	pDC/DC pre	ACY3
1.53749e-18	0.532854	0.471	0.068	3.3179e-14	pDC/DC pre	CD79A
4.02492e-18	0.841301	0.588	0.005	8.68577e-14	pDC/DC pre	MPO
6.39595e-18	0.656244	0.529	0.09	1.38025e-13	pDC/DC pre	TNNI2
4.46177e-17	0.78649	0.824	0.338	9.62851e-13	pDC/DC pre	TMSB4XP8
7.50278e-17	0.847623	0.588	0.264	1.6191e-12	pDC/DC pre	CCDC50
2.88761e-16	0.888812	1	0.625	6.23145e-12	pDC/DC pre	RNASEH2B
1.46968e-15	0.660198	0.412	0.003	3.17158e-11	pDC/DC pre	FAM129C
4.06791e-15	1.03456	0.765	0.117	8.77855e-11	pDC/DC pre	ARL4C
4.59147e-15	0.937786	0.941	0.551	9.90839e-11	pDC/DC pre	TCF4
4.92624e-15	0.849884	1	0.751	1.06308e-10	pDC/DC pre	CORO1A
1.95509e-14	0.498991	0.294	0	4.21909e-10	pDC/DC pre	MS4A1
3.35433e-14	0.785784	1	0.584	7.23865e-10	pDC/DC pre	PPP1R14B
7.68465e-14	0.875563	1	0.659	1.65835e-09	pDC/DC pre	IDH2
1.25081e-13	0.597678	0.412	0.003	2.69926e-09	pDC/DC pre	PCED1B-AS1
2.33628e-13	0.682176	0.706	0.488	5.04169e-09	pDC/DC pre	NREP
3.62062e-13	0.509005	0.588	0.025	7.8133e-09	pDC/DC pre	CD38
5.15999e-13	0.74746	0.529	0.096	1.11353e-08	pDC/DC pre	CXCR4
5.16413e-13	0.812887	1	0.439	1.11442e-08	pDC/DC pre	CARHSP1
5.39055e-13	0.760359	1	0.998	1.16328e-08	pDC/DC pre	ACTB
7.24313e-13	0.525263	0.471	0.007	1.56307e-08	pDC/DC pre	MIR181A1HG
9.78226e-13	0.867058	0.882	0.607	2.11101e-08	pDC/DC pre	CDK6
1.69917e-11	0.80113	0.294	0.003	3.66681e-07	pDC/DC pre	VPREB3
3.33964e-11	1.00135	1	0.979	7.20695e-07	pDC/DC pre	HMGB1
3.76057e-11	0.606921	0.765	0.683	8.11531e-07	pDC/DC pre	PPP1CA
7.02805e-11	0.683857	0.882	0.298	1.51665e-06	pDC/DC pre	SH3KBP1
1.55486e-10	0.593126	0.294	0.008	3.35539e-06	pDC/DC pre	SPIB
1.84128e-10	0.558461	0.529	0.314	3.97349e-06	pDC/DC pre	PLEK
2.32993e-10	0.538531	0.529	0.121	5.02799e-06	pDC/DC pre	TESC
2.47528e-10	0.611086	0.588	0.044	5.34165e-06	pDC/DC pre	AC002454.1
2.85072e-10	0.609322	1	1	6.15185e-06	pDC/DC pre	GAPDH
3.33819e-10	0.731549	0.882	0.787	7.20382e-06	pDC/DC pre	COX8A
1.01168e-09	0.645646	1	0.983	2.18321e-05	pDC/DC pre	MYL6
1.23978e-09	0.697905	0.941	0.653	2.67544e-05	pDC/DC pre	ATP5J2
1.59857e-09	0.728256	0.824	0.324	3.44971e-05	pDC/DC pre	EZH2
2.12917e-09	0.690338	0.824	0.672	4.59475e-05	pDC/DC pre	LSP1
2.21538e-09	0.984111	1	0.969	4.78078e-05	pDC/DC pre	STMN1
2.47057e-09	0.954442	1	0.931	5.33149e-05	pDC/DC pre	HMGN2
3.38295e-09	0.733218	1	0.725	7.30041e-05	pDC/DC pre	RANBP1
3.55251e-09	0.339833	0.294	0.005	7.66632e-05	pDC/DC pre	KIF17
3.6648e-09	0.710108	1	0.776	7.90863e-05	pDC/DC pre	SIVA1
5.03634e-09	0.358501	0.353	0.175	0.000108684	pDC/DC pre	REEP5
5.12995e-09	0.613083	1	0.938	0.000110704	pDC/DC pre	ATP5G3
9.22839e-09	0.531662	0.588	0.157	0.000199149	pDC/DC pre	CYFIP2
1.37876e-08	0.444061	0.471	0.089	0.000297537	pDC/DC pre	BCL2
1.59635e-08	0.66275	0.765	0.338	0.000344492	pDC/DC pre	RUNX3
2.78232e-08	0.622006	1	0.985	0.000600424	pDC/DC pre	H2AFY
3.25979e-08	0.418352	0.412	0.114	0.000703462	pDC/DC pre	IDH3A
3.52984e-08	0.692926	1	0.775	0.00076174	pDC/DC pre	H2AFV
3.61077e-08	0.43678	0.471	0.166	0.000779203	pDC/DC pre	DCPS
4.35175e-08	0.347047	0.294	0.185	0.000939108	pDC/DC pre	IRF7
4.51975e-08	0.549945	0.706	0.904	0.000975363	pDC/DC pre	PLAC8
5.24163e-08	0.574502	1	0.782	0.00113114	pDC/DC pre	UBE2I
7.68626e-08	0.549098	1	0.993	0.00165869	pDC/DC pre	SRP14
8.06595e-08	0.620199	0.706	0.527	0.00174063	pDC/DC pre	PLP2
9.2028e-08	0.599125	0.824	0.831	0.00198596	pDC/DC pre	ITM2C
1.41342e-07	0.547959	0.765	0.352	0.00305016	pDC/DC pre	ITGAE
1.43085e-07	0.512331	0.706	0.49	0.00308776	pDC/DC pre	PSMD2
1.54113e-07	0.585553	1	0.915	0.00332575	pDC/DC pre	SH3BGRL3
1.68988e-07	0.654457	1	0.93	0.00364676	pDC/DC pre	SUB1
2.01863e-07	0.614164	0.824	0.324	0.00435619	pDC/DC pre	RNASEH2A
2.0722e-07	0.557548	0.647	0.206	0.00447182	pDC/DC pre	IL2RG
2.40794e-07	0.588764	0.882	0.827	0.00519632	pDC/DC pre	SEC61B
2.84112e-07	0.551095	0.882	0.689	0.00613114	pDC/DC pre	ARPC5
2.87645e-07	0.446936	0.353	0.207	0.00620737	pDC/DC pre	BANK1
3.79951e-07	0.634838	0.824	0.364	0.00819935	pDC/DC pre	HN1
3.96604e-07	0.669795	0.824	0.68	0.00855871	pDC/DC pre	SMC3
4.69503e-07	0.591753	0.882	0.876	0.0101319	pDC/DC pre	NUCB2
4.70213e-07	0.426377	0.412	0.032	0.0101472	pDC/DC pre	E2F2
5.4186e-07	0.526685	0.765	0.361	0.0116933	pDC/DC pre	MED13L
5.64778e-07	0.294193	0.294	0.008	0.0121879	pDC/DC pre	UMODL1
7.19444e-07	0.526334	0.706	0.27	0.0155256	pDC/DC pre	MEF2A
7.53765e-07	0.554694	0.941	0.431	0.0162663	pDC/DC pre	PGAM1
8.16414e-07	0.619435	1	0.641	0.0176182	pDC/DC pre	PRKDC
8.96002e-07	0.55177	1	0.995	0.0193357	pDC/DC pre	CFL1
9.80537e-07	0.508277	0.706	0.203	0.02116	pDC/DC pre	NT5DC2
1.13529e-06	0.521259	1	0.999	0.0244997	pDC/DC pre	PPIA
1.26978e-06	0.530401	0.882	0.447	0.0274018	pDC/DC pre	GNB2
1.31517e-06	0.351554	0.353	0.033	0.0283813	pDC/DC pre	SERPINB8
1.46592e-06	0.373095	0.294	0.049	0.0316346	pDC/DC pre	UGCG
1.91104e-06	0.64672	0.765	0.466	0.0412402	pDC/DC pre	USP1
1.95259e-06	0.46665	0.706	0.163	0.042137	pDC/DC pre	SASH3
1.97575e-06	0.521832	0.941	0.753	0.0426366	pDC/DC pre	RBX1
1.98323e-06	0.531588	0.765	0.228	0.042798	pDC/DC pre	BARD1
2.55142e-06	0.617806	0.882	0.623	0.0550597	pDC/DC pre	EZR
2.62573e-06	0.595039	1	0.9	0.0566632	pDC/DC pre	ERP29
2.75853e-06	0.282111	0.353	0.019	0.0595292	pDC/DC pre	MS4A7
3.18511e-06	0.506509	0.706	0.269	0.0687347	pDC/DC pre	CDYL
3.1905e-06	0.53907	0.941	0.619	0.0688511	pDC/DC pre	ANP32A
3.41498e-06	0.471345	0.706	0.528	0.0736954	pDC/DC pre	PSMC3
3.77987e-06	0.503944	0.824	0.406	0.0815697	pDC/DC pre	CAPG
4.01493e-06	0.530523	0.706	0.545	0.0866421	pDC/DC pre	GLRX
4.25904e-06	0.362399	0.412	0.1	0.0919101	pDC/DC pre	KDM2B
4.35325e-06	0.779302	0.706	0.345	0.0939431	pDC/DC pre	PCNA
4.41036e-06	0.587936	0.941	0.815	0.0951755	pDC/DC pre	CD99
4.79848e-06	0.565614	0.824	0.336	0.103551	pDC/DC pre	RFC2
4.89604e-06	0.81764	0.941	0.413	0.105657	pDC/DC pre	TYMS
4.90521e-06	0.671469	0.765	0.321	0.105854	pDC/DC pre	HCST
4.90929e-06	0.744228	0.647	0.322	0.105942	pDC/DC pre	ATAD2
5.48584e-06	0.486693	1	0.999	0.118385	pDC/DC pre	YBX1
7.30402e-06	0.330376	0.471	0.056	0.157621	pDC/DC pre	TMSB4XP4
8.83021e-06	0.752327	0.941	0.881	0.190556	pDC/DC pre	H2AFZ
9.80555e-06	0.606821	0.529	0.103	0.211604	pDC/DC pre	RRM2
1.04936e-05	0.655026	0.765	0.413	0.226452	pDC/DC pre	SMC2
1.29677e-05	0.411668	0.588	0.12	0.279844	pDC/DC pre	RBM38
1.30844e-05	0.430444	0.529	0.311	0.282362	pDC/DC pre	MAP2K3
1.32759e-05	0.361778	0.471	0.271	0.286493	pDC/DC pre	RAE1
1.36066e-05	0.464693	0.765	0.366	0.29363	pDC/DC pre	UQCRC1
1.36388e-05	0.50481	0.882	0.48	0.294326	pDC/DC pre	CDC40
1.59031e-05	0.346998	0.353	0.218	0.34319	pDC/DC pre	MLX
1.62088e-05	0.473274	0.765	0.27	0.349785	pDC/DC pre	FCHSD2
1.78406e-05	0.467913	1	0.762	0.384999	pDC/DC pre	PSMA4
1.88641e-05	0.472674	0.941	0.749	0.407088	pDC/DC pre	PSMD8
2.1589e-05	0.507256	0.824	0.539	0.465891	pDC/DC pre	MAZ
2.26912e-05	0.531112	1	0.956	0.489675	pDC/DC pre	RAN
2.31276e-05	0.330718	0.353	0.126	0.499094	pDC/DC pre	FANCG
2.38643e-05	0.457892	1	0.903	0.514993	pDC/DC pre	SEPT7
2.49892e-05	0.878244	1	0.965	0.539266	pDC/DC pre	TUBA1B
2.54723e-05	0.440923	0.529	0.147	0.549693	pDC/DC pre	BLM
2.72405e-05	0.369838	0.412	0.161	0.58785	pDC/DC pre	FTH1P10
2.91413e-05	0.464271	0.765	0.409	0.628869	pDC/DC pre	NAA20
2.96763e-05	0.388535	0.471	0.109	0.640414	pDC/DC pre	PIK3AP1
3.11701e-05	0.435061	0.471	0.088	0.67265	pDC/DC pre	PAQR4
3.25509e-05	0.331883	0.588	0.128	0.702449	pDC/DC pre	NEK6
3.26747e-05	0.353965	0.412	0.237	0.705121	pDC/DC pre	SPNS3
3.37518e-05	0.486791	0.765	0.613	0.728364	pDC/DC pre	ANAPC11
3.51021e-05	0.473965	0.941	0.864	0.757504	pDC/DC pre	COX5A
3.57015e-05	0.648747	0.824	0.506	0.770438	pDC/DC pre	MCM7
3.64331e-05	0.485286	0.471	0.326	0.786227	pDC/DC pre	FCER1G
3.67229e-05	0.368898	0.353	0.126	0.79248	pDC/DC pre	C3orf62
3.82219e-05	0.463976	0.824	0.296	0.824828	pDC/DC pre	MCM4
3.86651e-05	0.333875	0.412	0.049	0.834392	pDC/DC pre	ITGAL
4.20373e-05	0.301946	1	1	0.907164	pDC/DC pre	MT-CO2
4.20992e-05	0.513481	0.882	0.445	0.908501	pDC/DC pre	STRBP
4.45482e-05	0.479948	0.765	0.479	0.961351	pDC/DC pre	SSRP1
4.48448e-05	0.328649	0.588	0.132	0.967751	pDC/DC pre	NOC4L
4.75365e-05	0.361999	0.529	0.1	1	pDC/DC pre	AUTS2
5.43555e-05	0.446713	1	0.964	1	pDC/DC pre	SLC25A5
5.63009e-05	0.464771	0.941	0.548	1	pDC/DC pre	FDPS
5.80683e-05	0.273478	0.294	0.071	1	pDC/DC pre	ASB1
5.94011e-05	0.35735	0.706	0.208	1	pDC/DC pre	RAB1B
5.94179e-05	0.344819	0.294	0.147	1	pDC/DC pre	TYROBP
6.00502e-05	0.279798	0.294	0.021	1	pDC/DC pre	BZRAP1
6.14161e-05	0.320261	0.353	0.102	1	pDC/DC pre	RAP2A
6.24839e-05	0.457654	1	0.97	1	pDC/DC pre	NDUFA4
6.39667e-05	0.5274	0.471	0.124	1	pDC/DC pre	CDCA5
6.53832e-05	0.444149	0.706	0.246	1	pDC/DC pre	TCF3
6.5669e-05	0.406976	0.529	0.119	1	pDC/DC pre	MAP1A
6.66379e-05	0.292274	0.294	0.09	1	pDC/DC pre	PIDD
6.76766e-05	0.318209	0.471	0.502	1	pDC/DC pre	S1PR4
7.17152e-05	0.272043	0.294	0.184	1	pDC/DC pre	FKBP5
7.35974e-05	0.273184	0.353	0.254	1	pDC/DC pre	GALNT2
7.44881e-05	0.50774	0.706	0.374	1	pDC/DC pre	MAP3K2
7.5016e-05	0.419677	1	0.672	1	pDC/DC pre	LSM3
7.55801e-05	0.413544	0.765	0.273	1	pDC/DC pre	ANAPC15
7.64137e-05	0.345701	0.412	0.185	1	pDC/DC pre	GGA2
7.66257e-05	0.570005	0.882	0.717	1	pDC/DC pre	DBI
7.89125e-05	0.521795	1	0.952	1	pDC/DC pre	SRSF3
8.19942e-05	0.366683	0.471	0.093	1	pDC/DC pre	KCTD9
8.67036e-05	0.433514	0.941	0.949	1	pDC/DC pre	COX6C
8.7118e-05	0.30245	0.353	0.193	1	pDC/DC pre	RPS6KA4
8.76992e-05	0.369838	0.412	0.158	1	pDC/DC pre	RRAGC
0.000101076	0.856011	0.706	0.361	1	pDC/DC pre	KIAA0101
0.000102504	0.453669	0.765	0.315	1	pDC/DC pre	CBFA2T3
0.000105552	0.44237	1	0.744	1	pDC/DC pre	PSMA2.1
0.000109635	0.300646	0.471	0.083	1	pDC/DC pre	GLIPR2
0.00011316	0.388971	1	0.999	1	pDC/DC pre	GNAS
0.000114455	0.475517	0.765	0.508	1	pDC/DC pre	FAM49B
0.000116028	0.464374	0.647	0.478	1	pDC/DC pre	ETS2
0.000116217	0.50582	0.882	0.782	1	pDC/DC pre	HNRNPF
0.000118679	0.941269	0.882	0.616	1	pDC/DC pre	HMGB2
0.000119523	0.370813	0.529	0.393	1	pDC/DC pre	RUVBL1
0.00012063	0.397462	0.588	0.199	1	pDC/DC pre	MAD2L2
0.000121259	0.512206	0.765	0.453	1	pDC/DC pre	PRKCB
0.000123455	0.558223	0.882	0.428	1	pDC/DC pre	MCM3
0.000124611	0.526685	1	0.976	1	pDC/DC pre	CYBA
0.000125664	0.493452	1	0.892	1	pDC/DC pre	RHOA
0.000126257	0.427802	0.882	0.854	1	pDC/DC pre	LSM7
0.000132587	0.462984	1	0.847	1	pDC/DC pre	SNRPD1
0.000136034	0.458973	0.765	0.362	1	pDC/DC pre	MRPL36
0.000142593	0.425692	0.824	0.374	1	pDC/DC pre	NDUFA9
0.000143043	0.457231	0.941	0.776	1	pDC/DC pre	XRCC6
0.000147679	0.459381	0.882	0.515	1	pDC/DC pre	TOP2B
0.00014771	0.410821	0.824	0.361	1	pDC/DC pre	UGP2
0.000153817	0.41522	0.647	0.27	1	pDC/DC pre	RPP30
0.000155436	0.446335	0.706	0.24	1	pDC/DC pre	RFC4
0.000159717	0.380797	0.412	0.149	1	pDC/DC pre	C15orf39
0.000160681	0.442771	0.941	0.905	1	pDC/DC pre	UBL5
0.000162573	0.369306	0.706	0.609	1	pDC/DC pre	ACTR3
0.00016475	0.281068	0.412	0.062	1	pDC/DC pre	PPP1R16B
0.000165009	0.396828	0.765	0.287	1	pDC/DC pre	TMEM109
0.000167629	0.405782	0.647	0.475	1	pDC/DC pre	DCTN3
0.000172116	0.42533	0.941	0.883	1	pDC/DC pre	ATP5A1
0.000172303	0.292913	0.353	0.202	1	pDC/DC pre	EP400
0.000178801	0.438036	0.824	0.604	1	pDC/DC pre	AP2S1
0.000181933	0.424629	0.941	0.872	1	pDC/DC pre	TCEB2
0.000192284	0.441148	0.765	0.288	1	pDC/DC pre	LMNB1
0.000196046	0.485137	0.941	0.833	1	pDC/DC pre	HNRNPD
0.000213193	0.473594	1	0.842	1	pDC/DC pre	XRCC5
0.000216183	0.927909	0.588	0.489	1	pDC/DC pre	HIST1H1D
0.000222118	0.401951	0.765	0.32	1	pDC/DC pre	TRABD
0.000223039	0.291263	0.588	0.165	1	pDC/DC pre	TCTEX1D2
0.000233983	0.336502	0.588	0.154	1	pDC/DC pre	SLC2A4RG
0.000243895	0.39509	0.706	0.541	1	pDC/DC pre	TMEM160
0.000244305	0.4128	0.824	0.41	1	pDC/DC pre	CTDNEP1
0.000247691	0.330207	0.529	0.438	1	pDC/DC pre	CTCF
0.000251842	0.471105	0.882	0.453	1	pDC/DC pre	N4BP2
0.000253909	0.424834	0.588	0.391	1	pDC/DC pre	ARID3A
0.000266881	0.416257	0.765	0.349	1	pDC/DC pre	UBE2J1
0.000271905	0.321592	0.941	0.49	1	pDC/DC pre	NDUFS7
0.000272636	0.289075	0.647	0.209	1	pDC/DC pre	CPSF7
0.000276322	0.42338	0.706	0.333	1	pDC/DC pre	EMB
0.000279163	0.265892	0.294	0.036	1	pDC/DC pre	SLC7A5
0.000279799	0.444462	0.824	0.758	1	pDC/DC pre	MYCBP2
0.000296622	0.319609	0.471	0.282	1	pDC/DC pre	MPP1
0.000297392	0.76166	0.647	0.387	1	pDC/DC pre	SMC4
0.000302815	0.280237	0.294	0.063	1	pDC/DC pre	DUSP5
0.000309394	0.412321	0.471	0.1	1	pDC/DC pre	TRBC2
0.000326448	0.410309	0.647	0.351	1	pDC/DC pre	SMARCA4
0.00032905	0.26377	0.294	0.12	1	pDC/DC pre	EAF1
0.000332249	0.423584	0.529	0.156	1	pDC/DC pre	MMS22L
0.000347778	0.418747	0.824	0.878	1	pDC/DC pre	NDUFS5
0.000363084	0.42323	0.412	0.088	1	pDC/DC pre	FAM111B
0.000369586	0.404849	0.706	0.303	1	pDC/DC pre	B3GNT2
0.000370484	0.765095	0.941	0.904	1	pDC/DC pre	TUBB
0.000379042	0.34885	0.529	0.419	1	pDC/DC pre	DDX39A
0.000386421	0.405154	0.647	0.466	1	pDC/DC pre	SF3A3
0.000403197	0.275206	0.294	0.108	1	pDC/DC pre	DAGLB
0.000403762	0.438342	0.882	0.668	1	pDC/DC pre	NDUFS6
0.000406825	0.399057	1	0.989	1	pDC/DC pre	OAZ1
0.000407916	0.400198	1	0.907	1	pDC/DC pre	SNRPE
0.000421179	0.311417	0.706	0.253	1	pDC/DC pre	RBM14
0.000444541	0.496852	0.941	0.759	1	pDC/DC pre	GTF3A
0.000452921	0.303566	0.706	0.257	1	pDC/DC pre	PHKB
0.000457689	0.364501	0.471	0.127	1	pDC/DC pre	CXorf21
0.000461492	0.496789	0.941	0.637	1	pDC/DC pre	XBP1
0.000465389	0.321991	0.471	0.102	1	pDC/DC pre	PROSER1
0.000465606	0.349945	0.529	0.361	1	pDC/DC pre	RASGRP2
0.000465667	0.404115	0.529	0.145	1	pDC/DC pre	WDR76
0.000469601	0.302275	0.353	0.081	1	pDC/DC pre	KATNAL1
0.000476524	0.369504	0.471	0.284	1	pDC/DC pre	COTL1
0.000481972	0.384361	0.706	0.263	1	pDC/DC pre	C1orf228
0.000484625	0.426988	0.706	0.453	1	pDC/DC pre	ADRM1
0.000495951	0.392503	0.882	0.465	1	pDC/DC pre	SMARCE1
0.000496153	0.440128	0.588	0.223	1	pDC/DC pre	CD97
0.000499903	0.416946	0.588	0.236	1	pDC/DC pre	PDLIM1
0.000512139	0.403719	1	0.978	1	pDC/DC pre	PFN1
0.000517568	0.436118	1	0.832	1	pDC/DC pre	COX7B
0.000526496	0.413433	0.882	0.493	1	pDC/DC pre	ARHGDIA
0.000531571	0.396273	0.647	0.258	1	pDC/DC pre	DCK
0.000535393	0.384509	0.647	0.493	1	pDC/DC pre	HTATSF1
0.000564569	0.338512	0.706	0.256	1	pDC/DC pre	CERS6
0.000565138	0.340786	0.647	0.214	1	pDC/DC pre	CHAF1A
0.000569353	0.317843	0.647	0.212	1	pDC/DC pre	PHF10
0.000603174	0.282807	0.529	0.141	1	pDC/DC pre	NTAN1
0.000605418	0.334295	0.824	0.368	1	pDC/DC pre	MST4
0.000626603	0.43592	0.941	0.692	1	pDC/DC pre	LSM4
0.00062874	0.4376	1	0.919	1	pDC/DC pre	COX7A2
0.000640838	0.477648	0.765	0.464	1	pDC/DC pre	C12orf75
0.000648499	0.515425	0.647	0.219	1	pDC/DC pre	CLSPN
0.000649926	0.378503	0.941	0.542	1	pDC/DC pre	RALY
0.000650394	0.334771	0.706	0.26	1	pDC/DC pre	TSNAX
0.000656689	0.349258	0.471	0.144	1	pDC/DC pre	GTF2A1
0.000678237	0.307445	0.353	0.111	1	pDC/DC pre	RBL1
0.000685672	0.441629	0.824	0.507	1	pDC/DC pre	HSPB11
0.000688405	0.372067	0.765	0.347	1	pDC/DC pre	DBNL
0.000714971	0.416314	0.941	0.739	1	pDC/DC pre	COPE
0.000718022	0.372921	0.529	0.279	1	pDC/DC pre	C9orf142
0.000726013	0.377778	0.529	0.218	1	pDC/DC pre	BCL7A
0.000729018	0.398417	0.882	0.834	1	pDC/DC pre	UQCR10
0.000739561	0.420096	0.941	0.721	1	pDC/DC pre	PPM1G
0.000751347	0.357769	0.824	0.383	1	pDC/DC pre	SELT
0.00075153	0.277059	0.529	0.146	1	pDC/DC pre	MTMR12
0.000753312	0.281311	0.412	0.345	1	pDC/DC pre	CTSZ
0.000757131	0.549877	0.471	0.172	1	pDC/DC pre	HIST1H2AH
0.000757389	0.348273	0.588	0.183	1	pDC/DC pre	C14orf142
0.000760006	0.416691	0.824	0.454	1	pDC/DC pre	SRSF4
0.000773368	0.367948	0.765	0.745	1	pDC/DC pre	DNAJC8
0.000780387	0.513562	0.353	0.096	1	pDC/DC pre	HIST1H3B
0.000792196	0.392509	0.765	0.488	1	pDC/DC pre	ABHD17A
0.000806378	0.367459	1	0.995	1	pDC/DC pre	ATP5L
0.000809478	0.320167	0.706	0.267	1	pDC/DC pre	VRK1
0.000810572	0.386774	0.882	0.489	1	pDC/DC pre	MLEC
0.000811257	0.30611	0.824	0.378	1	pDC/DC pre	LAP3
0.000831322	0.255903	0.471	0.448	1	pDC/DC pre	ARPP19
0.00083597	0.302734	0.412	0.229	1	pDC/DC pre	ORMDL2
0.000872417	0.345718	0.706	0.65	1	pDC/DC pre	CNPY3
0.000902252	0.342443	0.529	0.37	1	pDC/DC pre	PHAX
0.00092172	0.345946	0.471	0.187	1	pDC/DC pre	SLC25A39
0.000941313	0.390162	0.824	0.667	1	pDC/DC pre	PSMB3
0.000944238	0.310337	0.471	0.115	1	pDC/DC pre	IL10RB
0.000962458	0.334088	0.294	0.112	1	pDC/DC pre	PSMC3IP
0.000970244	0.264032	0.294	0.115	1	pDC/DC pre	APITD1
0.00102723	0.392535	0.588	0.194	1	pDC/DC pre	CYTH4
0.00105088	0.308777	0.353	0.186	1	pDC/DC pre	HSH2D
0.00106889	0.353753	1	0.844	1	pDC/DC pre	NDUFB8.1
0.00106939	0.359002	0.765	0.641	1	pDC/DC pre	SPCS1
0.00107923	0.344113	0.529	0.187	1	pDC/DC pre	OPN3
0.00110491	0.39122	0.765	0.509	1	pDC/DC pre	TXNL4A
0.00113674	0.399839	0.824	0.553	1	pDC/DC pre	HDAC2
0.00114623	0.296046	0.412	0.089	1	pDC/DC pre	KCNMB1
0.00115502	0.397865	0.824	0.401	1	pDC/DC pre	SNRNP25
0.00116539	0.397599	1	0.972	1	pDC/DC pre	MZT2B
0.00117481	0.330158	0.588	0.357	1	pDC/DC pre	CMPK1
0.00117779	0.280887	0.765	0.807	1	pDC/DC pre	HNRNPA0
0.00118039	0.387853	0.941	0.684	1	pDC/DC pre	CSNK2B
0.0011985	0.258063	0.412	0.086	1	pDC/DC pre	TBCD
0.00120607	0.343808	0.882	0.488	1	pDC/DC pre	NDUFB6
0.00121503	0.315263	0.353	0.06	1	pDC/DC pre	CEP55
0.00123812	0.330049	1	0.998	1	pDC/DC pre	COX4I1
0.00126398	0.326083	0.471	0.21	1	pDC/DC pre	SWI5
0.00127045	0.477592	0.824	0.428	1	pDC/DC pre	MCM5
0.00127686	0.372101	1	0.77	1	pDC/DC pre	C19orf53
0.00128488	0.377671	0.647	0.252	1	pDC/DC pre	RB1
0.00131376	0.44702	0.941	0.602	1	pDC/DC pre	MIS18BP1
0.00133873	0.565477	0.941	0.838	1	pDC/DC pre	DUT
0.00134649	0.314163	0.471	0.184	1	pDC/DC pre	RNF4
0.00135623	0.410979	1	0.917	1	pDC/DC pre	PSME1
0.00135716	0.464209	0.824	0.702	1	pDC/DC pre	NOP56
0.001382	0.340526	0.471	0.152	1	pDC/DC pre	ANTXR2
0.0014071	0.417679	0.824	0.801	1	pDC/DC pre	PPIB
0.00141374	0.390366	0.765	0.377	1	pDC/DC pre	CALU
0.00142512	0.305215	0.353	0.119	1	pDC/DC pre	KCTD5
0.00144378	0.478098	0.941	0.761	1	pDC/DC pre	PSME2
0.00145133	0.38783	0.882	0.538	1	pDC/DC pre	NDUFA6
0.00148902	0.384735	0.647	0.323	1	pDC/DC pre	POLE4
0.00151699	0.434422	0.647	0.293	1	pDC/DC pre	MCM6
0.00154535	0.349377	0.529	0.181	1	pDC/DC pre	C5orf56
0.00155654	0.409881	0.824	0.563	1	pDC/DC pre	MINOS1
0.0015726	0.308953	0.353	0.069	1	pDC/DC pre	SKA3
0.00160082	0.325915	0.647	0.237	1	pDC/DC pre	CORO7
0.00166731	0.331994	0.529	0.161	1	pDC/DC pre	AEBP1
0.00167593	0.437114	0.529	0.169	1	pDC/DC pre	RAD51AP1
0.0017147	0.369907	1	0.906	1	pDC/DC pre	CALM2
0.00171707	0.304757	0.588	0.194	1	pDC/DC pre	USP4
0.0017198	0.347176	0.647	0.485	1	pDC/DC pre	STRA13
0.00173468	0.346476	1	0.922	1	pDC/DC pre	GNAI2
0.00183535	0.264083	0.471	0.453	1	pDC/DC pre	MYH9
0.00184377	0.480965	0.529	0.3	1	pDC/DC pre	ATAD5
0.00187172	0.371194	0.824	0.413	1	pDC/DC pre	UBE2A
0.00187838	0.336167	0.412	0.115	1	pDC/DC pre	GINS4
0.00194724	0.388577	1	0.959	1	pDC/DC pre	TMA7
0.00201031	0.361665	0.588	0.323	1	pDC/DC pre	BOLA3
0.00201647	0.405178	0.882	0.694	1	pDC/DC pre	DRAP1
0.00202571	0.322461	0.647	0.531	1	pDC/DC pre	PLEKHO1
0.00202594	0.37839	0.706	0.43	1	pDC/DC pre	DDB1
0.00204771	0.327879	0.529	0.165	1	pDC/DC pre	CD320
0.00206856	0.2855	0.353	0.14	1	pDC/DC pre	PPP3CB
0.00207678	0.338044	1	0.988	1	pDC/DC pre	EEF1D
0.00208709	0.338695	0.941	0.912	1	pDC/DC pre	SNRPB
0.00214001	0.371464	0.529	0.303	1	pDC/DC pre	AFF3
0.00214332	0.523231	0.765	0.455	1	pDC/DC pre	MZB1
0.00216698	0.296282	0.588	0.2	1	pDC/DC pre	RHOT1
0.00217054	0.312842	0.412	0.092	1	pDC/DC pre	MYBL2
0.00218892	0.347988	0.471	0.133	1	pDC/DC pre	CENPN
0.00219422	0.312891	0.471	0.124	1	pDC/DC pre	MND1
0.00219905	0.427659	0.647	0.251	1	pDC/DC pre	ORC6
0.00222884	0.385276	1	0.87	1	pDC/DC pre	RBM3
0.00223335	0.278082	1	1	1	pDC/DC pre	SERF2
0.00231966	0.361423	0.882	0.793	1	pDC/DC pre	NDUFB2
0.00234309	0.270064	0.353	0.114	1	pDC/DC pre	GPSM1
0.0023531	0.374591	0.941	0.915	1	pDC/DC pre	ATP5B
0.00239445	0.380429	0.824	0.472	1	pDC/DC pre	POLR2E
0.00242162	0.456358	0.765	0.426	1	pDC/DC pre	EIF1AY
0.00242576	0.389296	0.588	0.216	1	pDC/DC pre	WEE1
0.00250111	0.406445	0.941	0.788	1	pDC/DC pre	SNRPD3
0.00250151	0.363787	0.706	0.327	1	pDC/DC pre	IER3IP1.1
0.00252472	0.36811	0.882	0.584	1	pDC/DC pre	SSNA1
0.00255061	0.403003	1	0.882	1	pDC/DC pre	EIF3A
0.00256833	0.33536	0.412	0.187	1	pDC/DC pre	CCDC112
0.00257026	0.345257	0.706	0.309	1	pDC/DC pre	CLTC
0.00263626	0.354024	0.765	0.362	1	pDC/DC pre	C12orf44
0.00268503	0.292589	0.471	0.128	1	pDC/DC pre	AHDC1
0.00269216	0.444543	0.529	0.221	1	pDC/DC pre	ZWINT
0.00270204	0.3673	1	0.995	1	pDC/DC pre	ATP5E
0.0027269	0.423132	0.824	0.535	1	pDC/DC pre	NDUFS3
0.00278799	0.336301	0.765	0.372	1	pDC/DC pre	HAUS1
0.0027958	0.309632	0.412	0.187	1	pDC/DC pre	RNF149
0.00282998	0.340504	1	0.928	1	pDC/DC pre	PARK7
0.00285061	0.374732	0.765	0.435	1	pDC/DC pre	ACTN4
0.00298022	0.366851	0.588	0.215	1	pDC/DC pre	DAAM1
0.00300666	0.306775	0.588	0.48	1	pDC/DC pre	EIF2AK4
0.00301322	0.275576	0.647	0.256	1	pDC/DC pre	WDR6
0.00312912	0.383327	0.941	0.664	1	pDC/DC pre	CALM3
0.00312947	0.314755	0.529	0.22	1	pDC/DC pre	SLMO2
0.00313309	0.355714	0.647	0.274	1	pDC/DC pre	CMTM7
0.00318764	0.339366	0.706	0.317	1	pDC/DC pre	COX17
0.00320985	0.316201	0.471	0.144	1	pDC/DC pre	BCAS4
0.00324999	0.363243	0.941	0.782	1	pDC/DC pre	NDUFA13
0.00325838	0.265471	0.353	0.119	1	pDC/DC pre	GDI1
0.00329736	0.307445	0.412	0.11	1	pDC/DC pre	NKG7
0.00331746	0.366997	0.824	0.475	1	pDC/DC pre	OIP5-AS1
0.00333082	0.363659	0.765	0.399	1	pDC/DC pre	SLBP
0.00335181	0.430999	0.294	0.189	1	pDC/DC pre	HIST1H2AJ
0.00346459	0.367765	0.529	0.258	1	pDC/DC pre	ATP2A3
0.00347912	0.339267	0.412	0.157	1	pDC/DC pre	IMPAD1
0.00350258	0.30138	0.882	0.506	1	pDC/DC pre	PCNP
0.00358293	0.35005	0.588	0.229	1	pDC/DC pre	RBBP8
0.00359024	0.271253	0.647	0.261	1	pDC/DC pre	ILKAP
0.00366023	0.346454	0.941	0.849	1	pDC/DC pre	C19orf43
0.00370241	0.297127	0.647	0.553	1	pDC/DC pre	UBA2
0.00370669	0.287428	0.471	0.135	1	pDC/DC pre	GRPEL1
0.00379939	0.331667	1	0.995	1	pDC/DC pre	CHCHD2
0.0038039	1.27069	0.824	0.824	1	pDC/DC pre	HIST1H4C
0.00385253	0.344152	0.941	0.867	1	pDC/DC pre	GNG5
0.00391049	0.328109	0.706	0.329	1	pDC/DC pre	KARS
0.00392217	0.429767	0.647	0.358	1	pDC/DC pre	PTPRE
0.00396725	0.358741	0.588	0.265	1	pDC/DC pre	JARID2
0.00397967	0.414224	1	0.962	1	pDC/DC pre	SNHG5
0.00406274	0.389235	0.941	0.753	1	pDC/DC pre	LCP1
0.004098	0.415411	0.706	0.514	1	pDC/DC pre	RAB11FIP1
0.00421339	0.359223	0.412	0.111	1	pDC/DC pre	CDC6
0.00421779	0.423362	0.294	0.066	1	pDC/DC pre	HIST1H3G
0.00422017	0.339867	0.824	0.457	1	pDC/DC pre	IKZF1
0.00426163	0.383115	0.647	0.344	1	pDC/DC pre	NIN
0.004282	0.39386	0.882	0.798	1	pDC/DC pre	EIF4G2
0.00435542	0.302058	0.765	0.731	1	pDC/DC pre	ABRACL
0.00449305	0.366374	0.882	0.68	1	pDC/DC pre	SRP9
0.00451608	0.372049	0.882	0.726	1	pDC/DC pre	NONO
0.00462759	0.366835	0.412	0.105	1	pDC/DC pre	CDKN3
0.0046567	0.497038	0.882	0.829	1	pDC/DC pre	CD81
0.00466622	0.281972	0.353	0.098	1	pDC/DC pre	C9orf40
0.00475817	0.285681	0.529	0.178	1	pDC/DC pre	SEMA4D
0.00477714	0.336895	0.647	0.433	1	pDC/DC pre	PSMC4
0.00494428	0.38917	0.647	0.282	1	pDC/DC pre	CENPW
0.00501161	0.350352	0.706	0.359	1	pDC/DC pre	C1orf35
0.00502543	0.369619	0.824	0.708	1	pDC/DC pre	FABP5
0.00505617	0.333982	0.706	0.463	1	pDC/DC pre	MRPL22
0.00507253	0.378113	0.588	0.35	1	pDC/DC pre	DTYMK
0.00510281	0.490194	0.353	0.107	1	pDC/DC pre	AURKB
0.00515067	0.2789	0.529	0.179	1	pDC/DC pre	FBXL3
0.00516925	0.305813	0.294	0.065	1	pDC/DC pre	HIST1H2BH
0.00519897	0.362658	0.824	0.617	1	pDC/DC pre	CAP1
0.00525217	0.283333	0.412	0.178	1	pDC/DC pre	NEDD1
0.00531361	0.30168	0.588	0.225	1	pDC/DC pre	ASF1A
0.00539544	0.372795	1	0.931	1	pDC/DC pre	SRSF2
0.0054336	0.313578	0.706	0.61	1	pDC/DC pre	GGNBP2
0.00549323	0.271512	0.353	0.113	1	pDC/DC pre	LSM14B
0.00565729	0.297878	0.471	0.162	1	pDC/DC pre	ATAD3A
0.00582291	0.301563	0.588	0.231	1	pDC/DC pre	NUDT22
0.00584076	0.301446	0.588	0.232	1	pDC/DC pre	YY1AP1
0.00586861	0.319578	0.765	0.385	1	pDC/DC pre	NUMA1
0.00595508	0.37693	1	0.94	1	pDC/DC pre	PSMA7
0.00597052	0.411926	0.588	0.331	1	pDC/DC pre	GMNN
0.00604665	0.259418	0.353	0.082	1	pDC/DC pre	INSR
0.00624458	0.342653	0.941	0.954	1	pDC/DC pre	CALM1
0.00644753	0.309143	0.471	0.181	1	pDC/DC pre	RUFY3
0.00651203	0.30148	0.529	0.198	1	pDC/DC pre	TK1
0.00653317	0.328663	0.588	0.419	1	pDC/DC pre	CEP63
0.00653449	0.401875	1	0.921	1	pDC/DC pre	DEK
0.00664569	0.312186	0.706	0.345	1	pDC/DC pre	GBAS
0.00667484	0.285757	0.412	0.135	1	pDC/DC pre	ATL3
0.00670858	0.270093	0.529	0.186	1	pDC/DC pre	RASSF2
0.0067419	0.287823	0.647	0.277	1	pDC/DC pre	DRG1
0.00679497	0.300978	0.529	0.233	1	pDC/DC pre	MPC1
0.00683859	0.459023	0.529	0.214	1	pDC/DC pre	CENPM
0.00691235	0.331116	0.588	0.426	1	pDC/DC pre	PBRM1
0.00693667	0.383275	0.706	0.384	1	pDC/DC pre	WDR1
0.00698114	0.352237	0.941	0.837	1	pDC/DC pre	NEDD8
0.00703807	0.293721	0.941	0.95	1	pDC/DC pre	YWHAB
0.00712945	0.380841	0.882	0.728	1	pDC/DC pre	THRAP3
0.00720039	0.345486	0.647	0.425	1	pDC/DC pre	ALYREF
0.0072739	0.297972	0.529	0.191	1	pDC/DC pre	PIGX
0.00739793	0.35924	1	0.903	1	pDC/DC pre	PTGES3
0.00740413	0.292184	0.882	0.929	1	pDC/DC pre	SRRM1
0.00746426	0.302968	0.529	0.229	1	pDC/DC pre	SART1
0.00748246	0.302276	1	0.991	1	pDC/DC pre	ARHGDIB
0.00750733	0.290188	1	0.973	1	pDC/DC pre	HNRNPC
0.00754541	0.369401	0.882	0.609	1	pDC/DC pre	FAM96B
0.00763795	0.261104	0.588	0.235	1	pDC/DC pre	EIF4EBP2
0.00764437	0.351184	0.882	0.745	1	pDC/DC pre	ARF1
0.00777561	0.265864	0.412	0.118	1	pDC/DC pre	P2RY8
0.00778332	0.371539	0.824	0.665	1	pDC/DC pre	NDUFA2
0.00778982	0.330348	0.824	0.773	1	pDC/DC pre	CELF2
0.00780925	0.265078	0.412	0.12	1	pDC/DC pre	SNAPC2
0.00782046	0.34691	0.824	0.599	1	pDC/DC pre	FKBP3
0.00785239	0.449423	0.765	0.535	1	pDC/DC pre	DNMT1
0.00822232	0.337129	0.412	0.118	1	pDC/DC pre	NCAPG
0.00831947	0.270079	0.471	0.153	1	pDC/DC pre	UNK
0.00836014	0.474528	0.765	0.599	1	pDC/DC pre	TMPO
0.00836079	0.28924	0.706	0.341	1	pDC/DC pre	DUS1L
0.00840507	0.358986	0.882	0.568	1	pDC/DC pre	TCEB1
0.00847451	0.338002	1	0.792	1	pDC/DC pre	HNRNPA3
0.00856572	0.278509	0.706	0.338	1	pDC/DC pre	NAA35
0.00863641	0.253186	0.353	0.201	1	pDC/DC pre	FOXN2
0.00892212	0.294877	0.647	0.555	1	pDC/DC pre	SUMO3
0.0089841	0.306682	0.412	0.117	1	pDC/DC pre	KIF11
0.0090512	0.322492	0.529	0.207	1	pDC/DC pre	CYB561A3
0.00916946	0.293754	0.412	0.237	1	pDC/DC pre	CTSB
0.00924433	0.354285	0.765	0.775	1	pDC/DC pre	GYPC
0.00932002	0.270547	0.824	0.464	1	pDC/DC pre	EXOSC8
0.00942199	0.267048	0.471	0.156	1	pDC/DC pre	GOLGA3
0.00945912	0.250242	0.353	0.093	1	pDC/DC pre	SCPEP1
0.00966555	0.391175	0.941	0.77	1	pDC/DC pre	BZW1
0.00973367	0.270838	0.412	0.152	1	pDC/DC pre	GNG7
1.71312e-19	2.40565	1	0.006	3.69691e-15	neutro/myelo prog	MPO
7.58512e-17	2.48821	1	0.114	1.63687e-12	neutro/myelo prog	IGLL1
1.13503e-12	0.603817	0.4	0.088	2.4494e-08	neutro/myelo prog	DTD2
4.34336e-12	1.13475	0.8	0.127	9.37297e-08	neutro/myelo prog	IGFBP7
2.83086e-11	0.853169	0.8	0.022	6.109e-07	neutro/myelo prog	BZRAP1
2.13567e-08	0.685659	0.8	0.006	0.000460878	neutro/myelo prog	KCNE1L
5.0146e-08	0.684197	0.8	0.008	0.00108215	neutro/myelo prog	CSF1R
5.24019e-08	0.468972	0.6	0.001	0.00113083	neutro/myelo prog	TRGC1
5.59976e-08	1.00557	1	0.142	0.00120843	neutro/myelo prog	CLEC11A
1.61715e-06	0.780238	0.6	0.006	0.0348981	neutro/myelo prog	CPA3
4.1161e-06	0.990455	1	0.775	0.0888254	neutro/myelo prog	GYPC
4.52573e-06	0.796054	0.8	0.532	0.0976653	neutro/myelo prog	VDAC1
9.07133e-06	0.595295	0.4	0.264	0.195759	neutro/myelo prog	FAM107B
9.66885e-06	0.612419	0.6	0.176	0.208654	neutro/myelo prog	REEP5
1.42115e-05	0.6871	0.8	0.263	0.306684	neutro/myelo prog	TRAF5
1.5089e-05	0.69778	0.8	0.09	0.325621	neutro/myelo prog	BCL2
1.51758e-05	0.51464	0.4	0.172	0.327494	neutro/myelo prog	TRMT10B
2.76264e-05	0.413279	0.4	0.057	0.596178	neutro/myelo prog	C5orf22
2.94305e-05	0.693214	0.8	0.092	0.63511	neutro/myelo prog	IL6R
3.67521e-05	0.779449	1	0.548	0.793111	neutro/myelo prog	C16orf13
3.69996e-05	0.838049	1	0.999	0.798452	neutro/myelo prog	TMSB4X
5.49222e-05	0.450431	0.4	0.135	1	neutro/myelo prog	RBM19
6.59135e-05	0.68722	0.8	0.399	1	neutro/myelo prog	VMA21
6.85965e-05	0.881604	1	0.585	1	neutro/myelo prog	PPP1R14B
7.47889e-05	0.645465	1	0.141	1	neutro/myelo prog	RPUSD1
8.18088e-05	0.427585	0.4	0.042	1	neutro/myelo prog	PLEKHF1
9.68086e-05	0.587037	0.6	0.199	1	neutro/myelo prog	CNOT8
0.000114221	0.777454	1	0.225	1	neutro/myelo prog	LAT2
0.000124609	0.531639	0.6	0.48	1	neutro/myelo prog	EIF2AK4
0.000126626	0.452907	0.6	0.016	1	neutro/myelo prog	RP11-552M11.8
0.000127207	0.601602	0.6	0.181	1	neutro/myelo prog	AIMP2
0.000135666	0.476592	0.4	0.109	1	neutro/myelo prog	PIK3AP1
0.000157819	0.650789	0.6	0.362	1	neutro/myelo prog	MED13L
0.000176575	0.711206	1	0.3	1	neutro/myelo prog	PHF23
0.000201034	0.708398	1	0.237	1	neutro/myelo prog	SPNS3
0.000214495	0.681369	1	0.266	1	neutro/myelo prog	JARID2
0.000231597	0.650331	0.8	0.134	1	neutro/myelo prog	NLN
0.000254216	0.493898	0.4	0.187	1	neutro/myelo prog	CCDC112
0.000282423	0.656581	0.8	0.29	1	neutro/myelo prog	IQCB1
0.000300677	0.516409	0.8	0.07	1	neutro/myelo prog	KIAA1432
0.000304874	0.753864	1	0.85	1	neutro/myelo prog	C1QBP
0.000363954	0.644826	0.8	0.142	1	neutro/myelo prog	RFXAP
0.000370239	0.614151	0.8	0.173	1	neutro/myelo prog	RAP1GDS1
0.000380341	0.777457	1	0.876	1	neutro/myelo prog	NUCB2
0.000417104	0.656558	1	0.36	1	neutro/myelo prog	NOL11
0.000418028	0.598977	0.8	0.092	1	neutro/myelo prog	SORD
0.000440092	0.42406	0.4	0.045	1	neutro/myelo prog	HERC6
0.000521946	0.635659	1	1	1	neutro/myelo prog	ACTG1
0.000522705	0.503321	0.8	0.082	1	neutro/myelo prog	KCNJ14
0.000559401	0.609669	0.8	0.414	1	neutro/myelo prog	ERP44
0.000559467	0.551689	0.6	0.141	1	neutro/myelo prog	EPN1
0.000593253	0.485172	0.6	0.52	1	neutro/myelo prog	PSMD13
0.000604643	1.06055	0.6	0.1	1	neutro/myelo prog	ANXA1
0.00062239	0.729924	1	0.612	1	neutro/myelo prog	HDGF
0.000645112	0.475116	1	0.218	1	neutro/myelo prog	TOR1A
0.000684381	0.41596	0.4	0.168	1	neutro/myelo prog	MRRF
0.000693837	0.496033	0.8	0.089	1	neutro/myelo prog	STAMBPL1
0.000700955	0.690663	0.8	0.435	1	neutro/myelo prog	USP14
0.000720994	0.440524	0.6	0.029	1	neutro/myelo prog	BZRAP1-AS1
0.000788954	0.568295	1	0.221	1	neutro/myelo prog	NDUFA7.1
0.000901886	0.642569	0.6	0.043	1	neutro/myelo prog	VPREB1
0.000914917	0.740627	1	0.956	1	neutro/myelo prog	RAN
0.000926455	0.589171	0.6	0.345	1	neutro/myelo prog	MT-ND6
0.000977084	0.490536	0.8	0.096	1	neutro/myelo prog	TFAP4
0.00100629	0.61222	1	0.339	1	neutro/myelo prog	DNPEP
0.00102154	0.375796	0.4	0.39	1	neutro/myelo prog	SRRT
0.00104447	0.469889	0.4	0.111	1	neutro/myelo prog	NKG7
0.00105951	0.437666	0.6	0.033	1	neutro/myelo prog	LINC00422
0.00107447	0.606873	0.8	0.177	1	neutro/myelo prog	MTHFD1L
0.00119756	0.597502	0.6	0.09	1	neutro/myelo prog	CFD
0.00132956	0.544592	1	0.238	1	neutro/myelo prog	LGALS1
0.00136042	0.408556	0.4	0.061	1	neutro/myelo prog	MT-TH
0.00137072	0.644954	1	0.49	1	neutro/myelo prog	MLEC
0.00143214	0.80933	1	0.652	1	neutro/myelo prog	RP11-620J15.3
0.00148778	0.37201	0.4	0.214	1	neutro/myelo prog	PYGL
0.00149134	0.615514	0.8	0.165	1	neutro/myelo prog	LDLRAD4
0.00154443	0.734368	1	0.815	1	neutro/myelo prog	CD99
0.00156013	0.43169	0.4	0.037	1	neutro/myelo prog	RP11-356I2.4
0.00162406	0.397026	0.4	0.186	1	neutro/myelo prog	HSH2D
0.00162505	0.329569	0.4	0.007	1	neutro/myelo prog	EIF1AXP1
0.00168036	0.610548	1	0.342	1	neutro/myelo prog	TMEM183A
0.00168401	0.370467	0.4	0.215	1	neutro/myelo prog	GMDS
0.00168489	0.34589	0.4	0.341	1	neutro/myelo prog	TRIAP1
0.00175424	0.692902	0.6	0.156	1	neutro/myelo prog	MYC
0.00179715	0.429848	0.6	0.04	1	neutro/myelo prog	THBS3
0.00182665	0.472512	0.8	0.114	1	neutro/myelo prog	DROSHA
0.0018289	0.394326	1	0.282	1	neutro/myelo prog	GSE1
0.00184761	0.64019	1	0.442	1	neutro/myelo prog	OSGEP
0.00193674	0.645698	0.8	0.524	1	neutro/myelo prog	TOMM40
0.00196172	0.382157	0.4	0.088	1	neutro/myelo prog	NFS1
0.00216084	0.504171	0.6	0.282	1	neutro/myelo prog	SSSCA1
0.00221393	0.396186	1	0.29	1	neutro/myelo prog	ZC3H14
0.00221988	0.555406	0.8	0.135	1	neutro/myelo prog	GRPEL1
0.0022353	0.571067	0.6	0.114	1	neutro/myelo prog	TRAF4
0.00230478	0.534131	0.6	0.044	1	neutro/myelo prog	IRF8
0.00241196	0.463361	0.8	0.124	1	neutro/myelo prog	UGGT1
0.00247181	0.406571	0.4	0.181	1	neutro/myelo prog	ABCF2
0.00247516	0.56461	0.8	0.76	1	neutro/myelo prog	GTF3A
0.00249147	0.392879	0.4	0.077	1	neutro/myelo prog	SLC25A22
0.00252024	0.344641	0.4	0.34	1	neutro/myelo prog	TPGS1
0.00256629	0.511406	1	0.274	1	neutro/myelo prog	FARSA
0.00259395	0.590193	1	0.348	1	neutro/myelo prog	PAFAH1B2
0.00262484	0.32039	1	0.325	1	neutro/myelo prog	EZH2
0.00270896	0.645249	1	0.609	1	neutro/myelo prog	ACTR3
0.00280607	0.719514	1	0.833	1	neutro/myelo prog	HNRNPD
0.00287607	0.45791	0.8	0.129	1	neutro/myelo prog	ACOT8
0.00301111	0.706202	1	0.586	1	neutro/myelo prog	FKBP4
0.0030572	0.584135	0.8	0.576	1	neutro/myelo prog	MRPL23
0.00325688	0.533991	0.4	0.045	1	neutro/myelo prog	AC002454.1
0.00329385	0.567741	0.8	0.376	1	neutro/myelo prog	NAE1
0.00343753	0.429581	0.4	0.154	1	neutro/myelo prog	IFT88
0.00348208	0.493909	1	0.291	1	neutro/myelo prog	C20orf27
0.00357505	0.585805	1	0.334	1	neutro/myelo prog	GPATCH4
0.00366163	0.456535	0.6	0.62	1	neutro/myelo prog	ANP32A
0.0037313	0.690174	1	0.736	1	neutro/myelo prog	CCT5
0.0037453	0.418165	0.4	0.05	1	neutro/myelo prog	CCDC144CP
0.00376103	0.545333	1	0.316	1	neutro/myelo prog	RP11-773D16.1
0.00391979	0.533747	0.8	0.341	1	neutro/myelo prog	COPRS
0.00399378	0.379731	0.4	0.09	1	neutro/myelo prog	PIGU
0.00407412	0.605931	0.8	0.257	1	neutro/myelo prog	SATB1
0.00418521	0.439951	0.8	0.144	1	neutro/myelo prog	STAG3L4
0.00428483	0.324314	0.4	0.012	1	neutro/myelo prog	RP1-90J20.11
0.00433914	0.41537	0.6	0.054	1	neutro/myelo prog	TTC7A
0.0043577	0.41551	0.6	0.054	1	neutro/myelo prog	RP4-785G19.2
0.00439018	0.475741	0.6	0.311	1	neutro/myelo prog	PRKRA
0.0043934	0.590628	0.8	0.276	1	neutro/myelo prog	LZIC
0.00456276	0.581486	1	0.822	1	neutro/myelo prog	PGLS
0.00460893	0.464805	1	0.308	1	neutro/myelo prog	RNF138
0.00462488	0.319883	0.4	0.363	1	neutro/myelo prog	DCUN1D5
0.00463368	0.589513	0.8	0.585	1	neutro/myelo prog	SEP15
0.00468336	0.474448	1	0.309	1	neutro/myelo prog	IREB2
0.00468674	0.527379	1	0.314	1	neutro/myelo prog	HMGB3
0.00500442	0.342748	0.4	0.241	1	neutro/myelo prog	PUM2
0.00508664	0.466406	1	0.314	1	neutro/myelo prog	POLR2A
0.00518497	0.524158	1	0.345	1	neutro/myelo prog	CCNC
0.00519546	0.53847	1	0.409	1	neutro/myelo prog	NAA20
0.00526057	0.650504	1	0.52	1	neutro/myelo prog	PLIN3
0.00558898	0.561829	1	0.453	1	neutro/myelo prog	RNF130
0.00561353	0.580875	1	0.915	1	neutro/myelo prog	ATP5B
0.00565807	0.503483	0.6	0.183	1	neutro/myelo prog	WDR36
0.00575301	0.399999	0.4	0.068	1	neutro/myelo prog	ANKRD27
0.00576532	0.406202	0.6	0.061	1	neutro/myelo prog	FOXP1-IT1
0.00585168	0.338316	1	0.357	1	neutro/myelo prog	TIMM17B
0.00592382	0.518057	1	0.342	1	neutro/myelo prog	LEO1
0.00593055	0.554929	1	0.461	1	neutro/myelo prog	MRPL4
0.00597909	0.335736	0.4	0.249	1	neutro/myelo prog	AASDH
0.00598445	0.707995	1	0.708	1	neutro/myelo prog	FABP5
0.0061899	0.616091	1	0.647	1	neutro/myelo prog	NIFK
0.00634215	0.585784	1	0.477	1	neutro/myelo prog	ADAR
0.00653342	0.633364	1	0.638	1	neutro/myelo prog	RBBP7
0.00672566	0.423184	0.8	0.163	1	neutro/myelo prog	CASP1
0.00677333	0.599536	0.8	0.259	1	neutro/myelo prog	FAM117A
0.00684613	0.522135	1	1	1	neutro/myelo prog	NPM1
0.00696241	0.507699	1	0.351	1	neutro/myelo prog	TMA16
0.00701264	0.403303	0.6	0.065	1	neutro/myelo prog	RAB39B
0.00709472	0.485201	0.4	0.095	1	neutro/myelo prog	ACY3
0.00719374	0.286651	1	0.386	1	neutro/myelo prog	CCNK
0.00719648	0.305476	1	0.379	1	neutro/myelo prog	LAP3
0.00735167	0.410637	0.8	0.172	1	neutro/myelo prog	CSE1L
0.00735957	0.41658	0.8	0.169	1	neutro/myelo prog	COG2
0.007459	0.503118	1	0.362	1	neutro/myelo prog	MRPL36
0.00760747	0.479749	0.6	0.209	1	neutro/myelo prog	FAM178A
0.0076738	0.43912	1	0.342	1	neutro/myelo prog	IMP4
0.00776166	0.359337	0.4	0.111	1	neutro/myelo prog	ZNF76
0.00779747	0.668677	1	0.761	1	neutro/myelo prog	PSME2
0.00781276	0.343835	1	1	1	neutro/myelo prog	RPS16
0.00784783	0.498356	1	0.354	1	neutro/myelo prog	MRTO4
0.00798927	0.281462	1	0.395	1	neutro/myelo prog	COPB2
0.00808346	0.53061	0.8	0.334	1	neutro/myelo prog	ZZZ3
0.00812317	0.335861	1	1	1	neutro/myelo prog	MT-CO2
0.00817072	0.629392	1	0.553	1	neutro/myelo prog	PAICS
0.00821438	0.40965	0.8	0.173	1	neutro/myelo prog	LTBR
0.00846197	0.508005	0.8	0.183	1	neutro/myelo prog	CLASRP
0.00847167	0.506658	0.6	0.184	1	neutro/myelo prog	RBM4B
0.00847168	0.42611	1	0.35	1	neutro/myelo prog	UBE2J1
0.0086471	0.425462	1	1	1	neutro/myelo prog	PTMA
0.00866702	0.583668	1	0.515	1	neutro/myelo prog	TOP2B
0.0086961	0.50923	0.8	0.179	1	neutro/myelo prog	TOP1MT
0.00874872	0.327181	0.4	0.257	1	neutro/myelo prog	KCNAB2
0.00901404	0.584285	0.8	0.469	1	neutro/myelo prog	ADA
0.00915691	0.368616	0.4	0.101	1	neutro/myelo prog	ORAOV1
0.00916967	0.477322	0.6	0.654	1	neutro/myelo prog	ATP6V0B
0.00941057	0.495506	1	0.998	1	neutro/myelo prog	SLC25A6
0.0094693	0.373957	0.4	0.095	1	neutro/myelo prog	SLC12A9
0.00964637	0.404115	0.8	0.181	1	neutro/myelo prog	IKBKB
0.00967733	0.46909	0.6	0.221	1	neutro/myelo prog	EPS15
0.00972415	0.396844	0.6	0.073	1	neutro/myelo prog	FIG4
0.00981018	0.599144	1	0.502	1	neutro/myelo prog	DKC1
0.00997191	0.502752	0.8	0.175	1	neutro/myelo prog	DUSP10
1.19273e-101	2.12899	0.792	0.249	2.57391e-97	HSC/MPP cluster 5	PRSS3P1
1.79275e-66	1.34725	0.667	0.114	3.86875e-62	HSC/MPP cluster 5	PRSS3P2
3.51828e-43	1.22841	0.875	0.32	7.59244e-39	HSC/MPP cluster 5	HCST
2.02252e-37	1.01746	0.833	0.218	4.3646e-33	HSC/MPP cluster 5	QPRT
3.01104e-31	0.638455	0.5	0.114	6.49782e-27	HSC/MPP cluster 5	KCNK17
2.24549e-25	0.876326	0.792	0.468	4.84577e-21	HSC/MPP cluster 5	ADA
4.99872e-23	0.785353	0.75	0.109	1.07872e-18	HSC/MPP cluster 5	NKG7
7.9581e-22	0.923769	0.833	0.098	1.71736e-17	HSC/MPP cluster 5	TRBC2
5.84485e-19	0.860834	0.708	0.128	1.26132e-14	HSC/MPP cluster 5	IGHM
1.79422e-18	0.66862	0.542	0.011	3.87193e-14	HSC/MPP cluster 5	IGJ
5.15984e-17	0.730027	0.667	0.093	1.11349e-12	HSC/MPP cluster 5	ACY3
1.38978e-16	0.576144	0.458	0.029	2.99914e-12	HSC/MPP cluster 5	PRSS3
9.72428e-16	0.693521	0.5	0.087	2.0985e-11	HSC/MPP cluster 5	CLNK
2.36897e-14	0.668311	1	0.999	5.11224e-10	HSC/MPP cluster 5	TMSB4X
2.49596e-14	0.781643	0.917	0.551	5.38628e-10	HSC/MPP cluster 5	TCF4
1.06893e-13	0.539337	0.375	0.04	2.30676e-09	HSC/MPP cluster 5	PRSS1
1.06867e-12	0.496531	0.417	0.036	2.30618e-08	HSC/MPP cluster 5	SCN3A
1.03147e-11	0.790686	0.875	0.454	2.2259e-07	HSC/MPP cluster 5	MZB1
1.732e-11	0.634876	1	0.987	3.73766e-07	HSC/MPP cluster 5	SPINK2
3.27449e-11	0.661852	0.5	0.299	7.06635e-07	HSC/MPP cluster 5	ARID5B
1.26557e-10	0.535122	1	0.999	2.73111e-06	HSC/MPP cluster 5	GNAS
2.65584e-10	0.598112	0.833	0.601	5.73131e-06	HSC/MPP cluster 5	CXXC5
1.36795e-09	0.359297	0.292	0.142	2.95203e-05	HSC/MPP cluster 5	ABCA13
1.76587e-09	0.628966	1	0.879	3.81075e-05	HSC/MPP cluster 5	LST1
3.346e-09	0.616219	0.958	0.66	7.22067e-05	HSC/MPP cluster 5	TTC3
3.841e-09	0.471783	0.625	0.296	8.28889e-05	HSC/MPP cluster 5	AFF1
5.33514e-09	0.354187	0.292	0.049	0.000115132	HSC/MPP cluster 5	ITGAL
9.73836e-09	0.433822	1	1	0.000210154	HSC/MPP cluster 5	MALAT1
9.85028e-09	0.31495	0.375	0.362	0.000212569	HSC/MPP cluster 5	MED13L
1.39455e-08	0.542457	0.958	0.831	0.000300944	HSC/MPP cluster 5	ITM2C
2.07822e-08	0.260866	0.292	0.197	0.000448481	HSC/MPP cluster 5	VHL
1.20794e-07	0.4567	0.542	0.303	0.00260673	HSC/MPP cluster 5	CCDC6
1.67544e-07	0.903505	0.75	0.429	0.0036156	HSC/MPP cluster 5	KIAA0125
2.25408e-07	0.581481	0.917	0.717	0.0048643	HSC/MPP cluster 5	CD44
2.57537e-07	0.73615	1	0.805	0.00555765	HSC/MPP cluster 5	KLF6
3.93909e-07	0.470454	0.667	0.403	0.00850057	HSC/MPP cluster 5	FAM101B
5.19364e-07	0.514727	1	0.992	0.0112079	HSC/MPP cluster 5	CD164
8.45765e-07	0.528349	0.958	0.863	0.0182516	HSC/MPP cluster 5	IQGAP2
9.18504e-07	0.274378	0.458	0.476	0.0198213	HSC/MPP cluster 5	DCTN3
1.12462e-06	0.362712	0.292	0.117	0.0242694	HSC/MPP cluster 5	NLRP3
2.04233e-06	0.483424	1	0.784	0.0440734	HSC/MPP cluster 5	CD34
2.21108e-06	0.426098	0.583	0.236	0.0477151	HSC/MPP cluster 5	SPNS3
2.76692e-06	0.589288	0.792	0.601	0.0597101	HSC/MPP cluster 5	TSC22D1
3.35157e-06	0.753161	0.708	0.48	0.0723269	HSC/MPP cluster 5	LTB
3.5337e-06	0.488581	1	0.915	0.0762573	HSC/MPP cluster 5	SH3BGRL3
3.60958e-06	0.46555	0.708	0.457	0.0778947	HSC/MPP cluster 5	TPM4
4.00717e-06	0.315832	0.5	0.409	0.0864747	HSC/MPP cluster 5	ADD3
5.66658e-06	0.443303	0.917	0.692	0.122285	HSC/MPP cluster 5	KMT2E
6.21765e-06	0.438079	0.708	0.407	0.134177	HSC/MPP cluster 5	RHOH
6.3693e-06	0.340742	0.417	0.277	0.13745	HSC/MPP cluster 5	FAM91A1
8.1026e-06	0.497514	0.792	0.607	0.174854	HSC/MPP cluster 5	CDK6
1.08145e-05	0.309859	0.375	0.195	0.233376	HSC/MPP cluster 5	RREB1
1.9038e-05	0.342295	0.583	0.162	0.41084	HSC/MPP cluster 5	SLC2A5
2.37726e-05	0.373879	0.417	0.157	0.513013	HSC/MPP cluster 5	CYFIP2
2.55116e-05	0.380925	0.375	0.214	0.550539	HSC/MPP cluster 5	NUDT8
2.59872e-05	0.391828	0.458	0.098	0.560805	HSC/MPP cluster 5	HPGDS
3.15482e-05	0.373753	0.542	0.438	0.680811	HSC/MPP cluster 5	CTCF
3.67288e-05	0.464453	0.625	0.351	0.792608	HSC/MPP cluster 5	ZBTB1
3.7201e-05	0.414246	0.917	0.906	0.802797	HSC/MPP cluster 5	CALM2
4.57221e-05	0.284486	0.292	0.09	0.986682	HSC/MPP cluster 5	RCBTB2
5.75681e-05	0.364241	0.583	0.317	1	HSC/MPP cluster 5	CREBBP
5.9321e-05	0.372797	0.667	0.593	1	HSC/MPP cluster 5	ITM2A
5.93706e-05	0.42963	0.833	0.795	1	HSC/MPP cluster 5	ARL6IP5
6.31526e-05	0.337924	0.5	0.144	1	HSC/MPP cluster 5	VCL
6.57102e-05	0.455591	0.833	0.672	1	HSC/MPP cluster 5	LSP1
7.44281e-05	0.374843	0.667	0.595	1	HSC/MPP cluster 5	RB1CC1
8.13537e-05	0.2917	0.375	0.189	1	HSC/MPP cluster 5	ZFY
9.15404e-05	0.325167	0.417	0.197	1	HSC/MPP cluster 5	IRF2BPL
9.20363e-05	0.287049	0.417	0.088	1	HSC/MPP cluster 5	STARD9
9.77947e-05	0.339148	0.75	0.653	1	HSC/MPP cluster 5	ATP6V0B
0.000109205	0.328406	0.5	0.295	1	HSC/MPP cluster 5	RGS14
0.000119566	0.389264	0.792	0.617	1	HSC/MPP cluster 5	CAP1
0.000129793	0.375165	0.917	0.849	1	HSC/MPP cluster 5	C19orf43
0.000154308	0.333815	0.417	0.214	1	HSC/MPP cluster 5	CMTR2
0.000157812	0.357957	0.625	0.26	1	HSC/MPP cluster 5	TIMP3
0.000161202	0.386218	0.792	0.534	1	HSC/MPP cluster 5	EMC6
0.000168865	0.295614	0.792	0.846	1	HSC/MPP cluster 5	KTN1
0.000188906	0.308437	0.583	0.458	1	HSC/MPP cluster 5	RUNX1
0.000193609	0.382689	0.625	0.512	1	HSC/MPP cluster 5	PHF20L1
0.000197637	0.44014	0.958	0.784	1	HSC/MPP cluster 5	DDAH2
0.000202786	0.290869	0.5	0.432	1	HSC/MPP cluster 5	PGAM1
0.000206196	0.406801	0.708	0.504	1	HSC/MPP cluster 5	PPP1R18
0.00022355	0.355266	0.583	0.366	1	HSC/MPP cluster 5	LLPH
0.000252878	0.303158	0.417	0.25	1	HSC/MPP cluster 5	NCOR2
0.000275553	0.406652	0.708	0.62	1	HSC/MPP cluster 5	AKIRIN1
0.000283141	0.430872	0.75	0.453	1	HSC/MPP cluster 5	N4BP2
0.000308983	0.254271	0.625	0.644	1	HSC/MPP cluster 5	RSBN1L
0.00031709	0.307664	0.542	0.468	1	HSC/MPP cluster 5	CFLAR
0.000361314	0.319456	0.375	0.186	1	HSC/MPP cluster 5	MOB3A
0.000400479	0.324383	0.458	0.45	1	HSC/MPP cluster 5	BUB3
0.000405065	0.280596	0.833	0.867	1	HSC/MPP cluster 5	GNG5
0.000470552	0.362477	0.667	0.453	1	HSC/MPP cluster 5	RNF130
0.000484898	0.350206	0.917	0.815	1	HSC/MPP cluster 5	CD99
0.000492989	0.272111	0.458	0.345	1	HSC/MPP cluster 5	RSRC1
0.000503172	0.373606	0.875	0.601	1	HSC/MPP cluster 5	ASH1L
0.000535883	0.341005	0.542	0.338	1	HSC/MPP cluster 5	TMSB4XP8
0.000562843	0.265804	0.417	0.108	1	HSC/MPP cluster 5	GSTA4
0.000563913	0.260967	0.333	0.167	1	HSC/MPP cluster 5	SEC22C
0.000585073	0.250739	0.375	0.203	1	HSC/MPP cluster 5	TMEM55B
0.000663952	0.287551	0.458	0.294	1	HSC/MPP cluster 5	SHARPIN
0.000677807	0.279949	0.417	0.177	1	HSC/MPP cluster 5	RBM18
0.000739062	0.368137	0.708	0.413	1	HSC/MPP cluster 5	UBN1
0.000741193	0.327398	0.5	0.263	1	HSC/MPP cluster 5	C1orf228
0.000766397	0.331563	0.458	0.365	1	HSC/MPP cluster 5	HOXA9
0.000796764	0.355052	1	0.974	1	HSC/MPP cluster 5	SFPQ
0.00081853	0.260179	0.625	0.612	1	HSC/MPP cluster 5	HDGF
0.000899823	0.272811	0.375	0.183	1	HSC/MPP cluster 5	ST6GALNAC4
0.000923697	0.286522	0.375	0.238	1	HSC/MPP cluster 5	EPB41L2
0.000943922	0.273982	0.5	0.398	1	HSC/MPP cluster 5	CNOT6L
0.000998936	0.330398	0.792	0.814	1	HSC/MPP cluster 5	ROCK1
0.00105718	0.399924	0.917	0.717	1	HSC/MPP cluster 5	AC013394.2
0.00107494	0.333601	0.792	0.683	1	HSC/MPP cluster 5	MPC2
0.00118905	0.361458	0.583	0.346	1	HSC/MPP cluster 5	CWC22
0.00125494	0.317666	0.792	0.683	1	HSC/MPP cluster 5	PPP1CA
0.00139388	0.363205	0.958	0.82	1	HSC/MPP cluster 5	EIF1B
0.00144435	0.363101	0.917	0.818	1	HSC/MPP cluster 5	HNRNPR
0.00145755	0.325209	0.583	0.507	1	HSC/MPP cluster 5	BAZ2B
0.00148794	0.337371	0.833	0.73	1	HSC/MPP cluster 5	PRPF4B
0.00162091	0.305677	0.458	0.175	1	HSC/MPP cluster 5	TMIGD2
0.00168307	0.258148	1	0.769	1	HSC/MPP cluster 5	BZW1
0.00171157	0.305142	0.542	0.313	1	HSC/MPP cluster 5	GSN
0.0018958	0.324623	0.625	0.407	1	HSC/MPP cluster 5	IQGAP1
0.00192062	0.276067	0.708	0.638	1	HSC/MPP cluster 5	ETFB
0.00197466	0.343874	0.583	0.564	1	HSC/MPP cluster 5	SQLE
0.00212158	0.327249	1	0.983	1	HSC/MPP cluster 5	RBM39
0.00212388	0.323258	0.458	0.224	1	HSC/MPP cluster 5	PRAM1
0.00214377	0.450026	0.875	0.806	1	HSC/MPP cluster 5	TSC22D3
0.00229438	0.350732	0.667	0.463	1	HSC/MPP cluster 5	DDX6
0.00234685	0.345843	0.708	0.452	1	HSC/MPP cluster 5	PRKCB
0.00238106	0.304633	0.583	0.27	1	HSC/MPP cluster 5	MEF2A
0.00252358	0.271811	0.583	0.437	1	HSC/MPP cluster 5	SMEK2
0.00292347	0.291033	0.667	0.588	1	HSC/MPP cluster 5	ODF2L
0.00296459	0.35608	0.708	0.513	1	HSC/MPP cluster 5	BAALC
0.00308963	0.277975	0.5	0.36	1	HSC/MPP cluster 5	NOL11
0.00317151	0.32624	0.958	0.793	1	HSC/MPP cluster 5	AKAP9
0.00325714	0.305017	0.583	0.419	1	HSC/MPP cluster 5	CEP63
0.00328647	0.29848	0.667	0.475	1	HSC/MPP cluster 5	DYNLT1
0.00336103	0.376553	0.75	0.461	1	HSC/MPP cluster 5	CRK
0.00336702	0.366507	0.75	0.625	1	HSC/MPP cluster 5	RNASEH2B
0.00336744	0.312522	0.875	0.687	1	HSC/MPP cluster 5	TNRC6B
0.00369082	0.295716	1	0.998	1	HSC/MPP cluster 5	ACTB
0.00385883	0.287989	0.5	0.42	1	HSC/MPP cluster 5	ZBTB11
0.00397836	0.2684	1	0.96	1	HSC/MPP cluster 5	HNRNPK
0.00405223	0.258345	0.667	0.66	1	HSC/MPP cluster 5	IDH2
0.00412838	0.306074	0.917	0.789	1	HSC/MPP cluster 5	FXR1
0.00419611	0.321971	0.708	0.524	1	HSC/MPP cluster 5	BIN2
0.00428753	0.334476	0.667	0.622	1	HSC/MPP cluster 5	AKAP13
0.00475424	0.272814	0.458	0.302	1	HSC/MPP cluster 5	SF3A1
0.00486338	0.266937	0.458	0.366	1	HSC/MPP cluster 5	RAMP1
0.00500371	0.330707	0.542	0.245	1	HSC/MPP cluster 5	BCO2
0.00514127	0.256543	0.375	0.232	1	HSC/MPP cluster 5	CEP78
0.00520185	0.391916	0.708	0.469	1	HSC/MPP cluster 5	SDE2
0.00535083	0.281372	1	0.905	1	HSC/MPP cluster 5	LRRFIP1
0.00598366	0.255676	0.333	0.113	1	HSC/MPP cluster 5	TRAF4
0.00616397	0.266554	0.458	0.284	1	HSC/MPP cluster 5	SSFA2
0.00638671	0.32615	0.958	0.8	1	HSC/MPP cluster 5	TMEM66
0.00649126	0.327384	0.625	0.428	1	HSC/MPP cluster 5	AFF4
0.00693426	0.263118	0.5	0.371	1	HSC/MPP cluster 5	RHOBTB3
0.00711416	0.268298	1	0.962	1	HSC/MPP cluster 5	CD37
0.00714004	0.350425	0.875	0.783	1	HSC/MPP cluster 5	HP1BP3
0.00741158	0.253496	0.458	0.316	1	HSC/MPP cluster 5	RP11-773D16.1
0.00761105	0.257205	0.583	0.48	1	HSC/MPP cluster 5	SSRP1
0.00769485	0.275982	0.875	0.78	1	HSC/MPP cluster 5	COX7A2L
0.00828353	0.273434	0.625	0.483	1	HSC/MPP cluster 5	RAB21
0.0083895	0.267878	0.542	0.354	1	HSC/MPP cluster 5	VPS26A
0.00883296	0.291707	0.75	0.629	1	HSC/MPP cluster 5	CHD4
0.00891789	0.331446	0.875	0.745	1	HSC/MPP cluster 5	MEF2C
0.00896634	0.287741	0.75	0.728	1	HSC/MPP cluster 5	YTHDC1
0.00911769	0.272815	0.875	0.807	1	HSC/MPP cluster 5	HNRNPA0
0.00948472	0.261032	0.625	0.502	1	HSC/MPP cluster 5	UBE2B
1.22246e-211	1.66606	1	0.655	2.63807e-207	HSC/MPP cluster 6	ARL6IP1
6.51234e-180	1.48677	0.986	0.559	1.40536e-175	HSC/MPP cluster 6	TUBA1C
3.09432e-179	1.90124	1	0.329	6.67755e-175	HSC/MPP cluster 6	PTTG1
1.53013e-157	1.62706	1	0.175	3.30202e-153	HSC/MPP cluster 6	CCNB1
1.73844e-155	1.67257	1	0.125	3.75156e-151	HSC/MPP cluster 6	CCNB2
6.55956e-128	1.97163	1	0.613	1.41555e-123	HSC/MPP cluster 6	HMGB2
1.5295e-126	1.80233	1	0.089	3.30067e-122	HSC/MPP cluster 6	HMMR
1.09914e-124	2.0394	0.986	0.129	2.37194e-120	HSC/MPP cluster 6	UBE2C
1.61525e-124	1.44292	0.986	0.08	3.4857e-120	HSC/MPP cluster 6	CDC20
8.23156e-117	2.21302	1	0.249	1.77637e-112	HSC/MPP cluster 6	CENPF
9.79715e-114	1.6524	0.986	0.189	2.11423e-109	HSC/MPP cluster 6	TPX2
1.16396e-109	1.17087	0.986	0.364	2.51183e-105	HSC/MPP cluster 6	CKAP2
6.73969e-109	1.72779	0.986	0.129	1.45442e-104	HSC/MPP cluster 6	ASPM
1.37179e-102	1.2672	1	0.928	2.96033e-98	HSC/MPP cluster 6	NUCKS1
1.48211e-101	1.26874	0.986	0.096	3.19839e-97	HSC/MPP cluster 6	CDKN3
1.00283e-100	1.71687	0.959	0.134	2.16411e-96	HSC/MPP cluster 6	CENPE
3.36509e-97	1.07894	0.959	0.04	7.26186e-93	HSC/MPP cluster 6	CENPA
3.9032e-96	1.22332	0.973	0.122	8.42309e-92	HSC/MPP cluster 6	NUF2
1.11524e-95	1.28929	1	0.407	2.40669e-91	HSC/MPP cluster 6	CKS1B
1.3693e-92	1.28925	0.973	0.08	2.95495e-88	HSC/MPP cluster 6	DLGAP5
1.37513e-92	1.32313	1	0.881	2.96754e-88	HSC/MPP cluster 6	TUBB4B
3.20071e-92	2.06036	0.986	0.15	6.90713e-88	HSC/MPP cluster 6	TOP2A
4.05584e-90	1.19648	0.986	0.454	8.75251e-86	HSC/MPP cluster 6	KPNA2
4.51372e-86	1.10345	0.918	0.049	9.74061e-82	HSC/MPP cluster 6	PLK1
6.32856e-86	1.61853	0.986	0.188	1.3657e-81	HSC/MPP cluster 6	NUSAP1
2.12456e-84	0.934244	0.986	0.307	4.5848e-80	HSC/MPP cluster 6	HMGB3
2.89567e-83	1.32474	0.973	0.132	6.24885e-79	HSC/MPP cluster 6	BIRC5
1.05178e-82	1.00557	1	0.781	2.26974e-78	HSC/MPP cluster 6	HP1BP3
3.91394e-82	1.0756	0.932	0.096	8.44628e-78	HSC/MPP cluster 6	CCNA2
5.90159e-81	0.712939	0.781	0.017	1.27356e-76	HSC/MPP cluster 6	PIF1
3.76596e-76	0.909469	0.945	0.445	8.12694e-72	HSC/MPP cluster 6	BUB3
4.68673e-76	0.996119	0.863	0.075	1.0114e-71	HSC/MPP cluster 6	AURKA
3.37285e-75	0.876265	0.877	0.057	7.27861e-71	HSC/MPP cluster 6	TROAP
3.99525e-75	1.07278	0.973	0.098	8.62176e-71	HSC/MPP cluster 6	AURKB
1.27998e-74	0.918656	0.932	0.358	2.7622e-70	HSC/MPP cluster 6	HN1
2.41888e-74	1.07605	0.945	0.598	5.21995e-70	HSC/MPP cluster 6	CKS2
6.59553e-74	0.86802	0.89	0.056	1.42332e-69	HSC/MPP cluster 6	DEPDC1
5.43658e-72	0.859473	0.89	0.066	1.17321e-67	HSC/MPP cluster 6	PSRC1
9.07629e-71	1.63256	0.973	0.138	1.95866e-66	HSC/MPP cluster 6	MKI67
1.62644e-69	0.734788	0.781	0.053	3.50985e-65	HSC/MPP cluster 6	CDC25B
7.8383e-69	1.02869	0.877	0.093	1.69151e-64	HSC/MPP cluster 6	GTSE1
4.65195e-67	0.759882	0.781	0.033	1.00389e-62	HSC/MPP cluster 6	FAM64A
1.42776e-66	1.02851	1	0.979	3.08111e-62	HSC/MPP cluster 6	HMGB1
1.26135e-64	1.13273	1	0.93	2.72199e-60	HSC/MPP cluster 6	HMGN2
1.32451e-64	1.09056	0.877	0.155	2.8583e-60	HSC/MPP cluster 6	PRC1
3.45191e-64	0.849685	0.863	0.074	7.44921e-60	HSC/MPP cluster 6	KIF4A
1.64997e-63	1.06201	0.877	0.109	3.56064e-59	HSC/MPP cluster 6	CDK1
2.19239e-62	0.833331	0.808	0.069	4.73119e-58	HSC/MPP cluster 6	KIF14
2.29477e-62	0.99516	0.932	0.275	4.95212e-58	HSC/MPP cluster 6	KIF20B
9.60678e-62	0.84332	0.89	0.092	2.07314e-57	HSC/MPP cluster 6	CKAP2L
1.30778e-60	0.807665	0.712	0.051	2.8222e-56	HSC/MPP cluster 6	NEK2
5.92789e-60	0.886673	0.932	0.206	1.27924e-55	HSC/MPP cluster 6	SGOL2
8.81833e-59	1.10208	1	0.903	1.903e-54	HSC/MPP cluster 6	TUBB
1.98583e-58	0.958636	0.89	0.13	4.28541e-54	HSC/MPP cluster 6	NDC80
2.0164e-58	1.16943	0.973	0.381	4.35138e-54	HSC/MPP cluster 6	SMC4
1.22937e-57	0.895452	0.849	0.102	2.65298e-53	HSC/MPP cluster 6	CDCA8
1.55408e-57	0.731295	0.822	0.07	3.35371e-53	HSC/MPP cluster 6	BUB1
2.36669e-57	0.789966	0.795	0.073	5.10733e-53	HSC/MPP cluster 6	CDCA2
3.82194e-57	1.2925	1	0.965	8.24775e-53	HSC/MPP cluster 6	TUBA1B
5.45936e-57	0.738684	0.863	0.088	1.17813e-52	HSC/MPP cluster 6	KIF2C
4.12927e-56	0.823856	0.89	0.11	8.91098e-52	HSC/MPP cluster 6	KIF11
1.83841e-55	0.725216	0.74	0.076	3.96728e-51	HSC/MPP cluster 6	KNSTRN
5.08573e-55	0.735316	0.781	0.086	1.0975e-50	HSC/MPP cluster 6	DEPDC1B
1.19388e-53	1.10334	0.822	0.232	2.57639e-49	HSC/MPP cluster 6	LGALS1
3.03376e-53	0.864882	1	0.905	6.54686e-49	HSC/MPP cluster 6	CALM2
1.23123e-52	0.715914	0.904	0.132	2.65699e-48	HSC/MPP cluster 6	SGOL1
2.08704e-52	0.707252	0.767	0.06	4.50384e-48	HSC/MPP cluster 6	CDCA3
7.89354e-51	1.04705	1	0.969	1.70342e-46	HSC/MPP cluster 6	STMN1
8.09332e-51	0.792132	0.945	0.55	1.74654e-46	HSC/MPP cluster 6	RAD21
9.17557e-51	0.852577	0.808	0.089	1.98009e-46	HSC/MPP cluster 6	KIF23
7.49048e-49	0.823612	0.904	0.225	1.61644e-44	HSC/MPP cluster 6	PTMS
1.79435e-48	0.693571	0.726	0.065	3.8722e-44	HSC/MPP cluster 6	TTK
6.1656e-48	0.566043	0.575	0.023	1.33054e-43	HSC/MPP cluster 6	KIF20A
1.57337e-47	0.638202	0.671	0.054	3.39534e-43	HSC/MPP cluster 6	CEP55
2.07529e-47	0.772325	0.945	0.275	4.47848e-43	HSC/MPP cluster 6	CENPW
4.74908e-46	0.706341	0.877	0.32	1.02485e-41	HSC/MPP cluster 6	TACC3
8.7322e-46	0.666039	0.808	0.145	1.88441e-41	HSC/MPP cluster 6	CKAP5
1.22396e-45	0.576366	0.63	0.042	2.6413e-41	HSC/MPP cluster 6	SAPCD2
9.75817e-45	0.841109	0.986	0.598	2.10581e-40	HSC/MPP cluster 6	MIS18BP1
1.37428e-44	0.756499	0.918	0.3	2.96569e-40	HSC/MPP cluster 6	MAD2L1
8.35182e-44	0.806786	0.959	0.595	1.80232e-39	HSC/MPP cluster 6	TMPO
9.02078e-44	0.665381	0.822	0.238	1.94668e-39	HSC/MPP cluster 6	SCLT1
1.56107e-43	0.658727	1	0.999	3.3688e-39	HSC/MPP cluster 6	UBB
5.19034e-43	0.727406	0.959	0.344	1.12007e-38	HSC/MPP cluster 6	DTYMK
1.81761e-42	0.69755	0.795	0.113	3.92241e-38	HSC/MPP cluster 6	CASC5
2.91825e-42	0.764275	0.795	0.159	6.29759e-38	HSC/MPP cluster 6	MXD3
5.85243e-42	0.644039	0.74	0.096	1.26295e-37	HSC/MPP cluster 6	ARHGAP11B
1.1036e-41	0.693296	0.767	0.14	2.38157e-37	HSC/MPP cluster 6	NCAPD2
4.5623e-41	0.764491	0.74	0.103	9.84544e-37	HSC/MPP cluster 6	KIF15
6.48023e-41	0.64413	0.712	0.087	1.39843e-36	HSC/MPP cluster 6	ARHGAP11A
1.55106e-40	0.544071	0.658	0.056	3.34718e-36	HSC/MPP cluster 6	ARHGEF39
6.0615e-40	0.68057	0.973	0.706	1.30807e-35	HSC/MPP cluster 6	LSM5
1.1663e-39	0.543652	0.603	0.061	2.51687e-35	HSC/MPP cluster 6	MS4A4A
2.27338e-39	0.695862	0.932	0.456	4.90596e-35	HSC/MPP cluster 6	ANP32E
3.23658e-39	0.487913	0.548	0.03	6.98454e-35	HSC/MPP cluster 6	CRNDE
7.80187e-39	0.654425	0.959	0.408	1.68364e-34	HSC/MPP cluster 6	HMG20B
3.6654e-38	0.856607	1	0.88	7.90993e-34	HSC/MPP cluster 6	H2AFZ
7.48779e-38	0.655086	0.726	0.16	1.61587e-33	HSC/MPP cluster 6	KIF18A
1.17378e-37	0.694412	0.959	0.418	2.53302e-33	HSC/MPP cluster 6	PHF19
1.65418e-37	0.558092	0.658	0.071	3.56972e-33	HSC/MPP cluster 6	SPAG5
1.72783e-37	0.706381	0.904	0.253	3.72866e-33	HSC/MPP cluster 6	CCDC18
1.08028e-36	0.816671	0.945	0.782	2.33125e-32	HSC/MPP cluster 6	UBE2S
1.66408e-35	0.669626	0.986	0.773	3.59108e-31	HSC/MPP cluster 6	H2AFV
5.41516e-35	0.609457	0.89	0.241	1.16859e-30	HSC/MPP cluster 6	KIF22
7.05581e-35	0.606418	0.877	0.267	1.52264e-30	HSC/MPP cluster 6	MYEF2
1.0526e-34	0.587021	0.836	0.259	2.27152e-30	HSC/MPP cluster 6	GPSM2
2.4086e-34	0.377041	0.411	0.013	5.19777e-30	HSC/MPP cluster 6	GAS2L3
3.65967e-34	0.595693	0.726	0.142	7.89757e-30	HSC/MPP cluster 6	SPDL1
8.35039e-34	0.575581	0.63	0.071	1.80201e-29	HSC/MPP cluster 6	HJURP
1.30929e-33	0.437814	0.534	0.038	2.82544e-29	HSC/MPP cluster 6	CCNF
2.29309e-33	0.616935	0.918	0.54	4.9485e-29	HSC/MPP cluster 6	LBR
5.23398e-33	0.651602	1	0.355	1.12949e-28	HSC/MPP cluster 6	KIAA0101
7.11932e-33	0.637624	0.712	0.112	1.53635e-28	HSC/MPP cluster 6	NCAPG
1.24012e-32	0.738626	0.89	0.409	2.67617e-28	HSC/MPP cluster 6	SMC2
1.40993e-32	0.587344	1	0.998	3.04263e-28	HSC/MPP cluster 6	ACTB
3.48235e-32	0.63172	1	0.956	7.51492e-28	HSC/MPP cluster 6	RAN
1.31057e-31	0.614027	1	0.767	2.82822e-27	HSC/MPP cluster 6	MRPL51
1.35007e-31	0.550689	0.575	0.075	2.91344e-27	HSC/MPP cluster 6	PRR11
6.78529e-31	0.510069	0.603	0.071	1.46427e-26	HSC/MPP cluster 6	NCAPH
8.62855e-31	0.583749	1	0.997	1.86204e-26	HSC/MPP cluster 6	HNRNPA2B1
1.69165e-30	0.568069	0.781	0.213	3.65058e-26	HSC/MPP cluster 6	G2E3
3.22829e-30	0.551376	0.616	0.084	6.96665e-26	HSC/MPP cluster 6	BUB1B
1.26486e-29	0.565557	0.945	0.576	2.72956e-25	HSC/MPP cluster 6	VDAC3
2.21034e-29	0.541859	0.808	0.269	4.76991e-25	HSC/MPP cluster 6	MZT1
4.04312e-29	0.49897	0.658	0.108	8.72505e-25	HSC/MPP cluster 6	PARPBP
5.12625e-29	0.648496	1	0.408	1.10624e-24	HSC/MPP cluster 6	TYMS
6.6465e-29	0.611734	0.877	0.283	1.43431e-24	HSC/MPP cluster 6	LMNB1
7.23009e-29	0.58213	0.959	0.515	1.56025e-24	HSC/MPP cluster 6	PLIN3
8.39629e-29	0.564399	0.918	0.414	1.81192e-24	HSC/MPP cluster 6	DDX39A
9.55837e-29	0.473707	0.534	0.056	2.0627e-24	HSC/MPP cluster 6	RACGAP1
2.39601e-28	0.542226	1	0.972	5.17058e-24	HSC/MPP cluster 6	MZT2B
5.82174e-28	0.410498	0.425	0.051	1.25633e-23	HSC/MPP cluster 6	BORA
6.05981e-28	0.493047	0.63	0.124	1.30771e-23	HSC/MPP cluster 6	EMC9
1.25488e-27	0.485954	0.699	0.139	2.70803e-23	HSC/MPP cluster 6	SUN2
2.88995e-27	0.469601	0.548	0.068	6.23652e-23	HSC/MPP cluster 6	CIT
3.03606e-27	0.47214	0.562	0.069	6.55181e-23	HSC/MPP cluster 6	KIFC1
5.11692e-27	0.591781	0.932	0.661	1.10423e-22	HSC/MPP cluster 6	CALM3
1.03315e-26	0.558042	1	0.92	2.22953e-22	HSC/MPP cluster 6	RBMX
1.1424e-26	0.540297	0.918	0.471	2.46529e-22	HSC/MPP cluster 6	DCTN3
4.68021e-26	0.540458	0.795	0.211	1.00999e-21	HSC/MPP cluster 6	C21orf58
1.30858e-25	0.522761	0.63	0.108	2.82392e-21	HSC/MPP cluster 6	DIAPH3
1.46721e-25	0.562371	0.945	0.567	3.16623e-21	HSC/MPP cluster 6	GLRX5
1.65806e-25	0.596515	0.986	0.724	3.5781e-21	HSC/MPP cluster 6	CCDC88A
1.81218e-25	0.35206	0.342	0.02	3.91068e-21	HSC/MPP cluster 6	SMTN
2.21644e-25	0.461727	0.808	0.218	4.78308e-21	HSC/MPP cluster 6	GGH
7.04474e-25	0.48415	0.658	0.128	1.52025e-20	HSC/MPP cluster 6	CENPN
1.85636e-24	0.548753	0.945	0.608	4.00602e-20	HSC/MPP cluster 6	HDGF
5.10392e-24	0.485545	1	0.975	1.10143e-19	HSC/MPP cluster 6	ARPC2
1.38472e-23	0.441982	0.685	0.154	2.98822e-19	HSC/MPP cluster 6	RANGAP1
3.73466e-23	0.58687	0.932	0.696	8.05939e-19	HSC/MPP cluster 6	CNTRL
8.77292e-23	0.496396	0.822	0.429	1.8932e-18	HSC/MPP cluster 6	DCAF7
9.89274e-23	0.481723	0.822	0.3	2.13485e-18	HSC/MPP cluster 6	UBE2F
1.15013e-22	0.468259	0.822	0.278	2.48198e-18	HSC/MPP cluster 6	SKA2
1.55727e-22	0.517731	0.959	0.794	3.36058e-18	HSC/MPP cluster 6	HMGN3
5.26488e-22	0.380035	0.507	0.071	1.13616e-17	HSC/MPP cluster 6	SPC24
5.65622e-22	0.372083	0.479	0.061	1.22061e-17	HSC/MPP cluster 6	OIP5
8.25945e-22	0.43873	0.74	0.209	1.78239e-17	HSC/MPP cluster 6	CENPM
1.385e-21	0.382846	0.548	0.09	2.98882e-17	HSC/MPP cluster 6	ECT2
2.3998e-21	0.318695	0.342	0.022	5.17878e-17	HSC/MPP cluster 6	KIF18B
2.47198e-21	0.567839	0.918	0.65	5.33454e-17	HSC/MPP cluster 6	RP11-620J15.3
3.35305e-21	0.470096	0.712	0.262	7.23589e-17	HSC/MPP cluster 6	BRD8
3.40104e-21	0.496804	0.986	0.785	7.33945e-17	HSC/MPP cluster 6	COX8A
6.62288e-21	0.36869	0.479	0.066	1.42922e-16	HSC/MPP cluster 6	ANLN
2.87959e-20	0.327052	0.315	0.025	6.21415e-16	HSC/MPP cluster 6	IQGAP3
3.01453e-20	0.417564	0.808	0.278	6.50535e-16	HSC/MPP cluster 6	CENPU
3.90311e-20	0.620993	0.836	0.444	8.42291e-16	HSC/MPP cluster 6	H2AFX
4.60921e-20	0.406023	0.699	0.195	9.94667e-16	HSC/MPP cluster 6	HAGH
5.33114e-20	0.380995	0.479	0.07	1.15046e-15	HSC/MPP cluster 6	FOXM1
7.73306e-20	0.444884	0.685	0.192	1.66879e-15	HSC/MPP cluster 6	RPL39L
8.15592e-20	0.349441	0.493	0.079	1.76005e-15	HSC/MPP cluster 6	SPC25
8.59824e-20	0.393509	0.562	0.109	1.8555e-15	HSC/MPP cluster 6	IGLL1
2.01517e-19	0.37124	0.479	0.073	4.34874e-15	HSC/MPP cluster 6	RTKN2
2.29805e-19	0.358378	0.384	0.048	4.95919e-15	HSC/MPP cluster 6	INCENP
2.4648e-19	0.272131	0.301	0.018	5.31903e-15	HSC/MPP cluster 6	SPP1
2.73987e-19	0.314264	0.616	0.165	5.91263e-15	HSC/MPP cluster 6	RAD51AP1
3.39109e-19	0.462402	0.712	0.258	7.31798e-15	HSC/MPP cluster 6	CEP70
7.47415e-19	0.479733	0.959	0.764	1.61292e-14	HSC/MPP cluster 6	HNRNPH3
1.16489e-18	0.377275	0.685	0.196	2.51384e-14	HSC/MPP cluster 6	UBE2T
1.19813e-18	0.313484	0.315	0.029	2.58556e-14	HSC/MPP cluster 6	FAM83D
1.43303e-18	0.526887	1	0.874	3.09249e-14	HSC/MPP cluster 6	HSP90B1
2.39714e-18	0.361411	0.438	0.082	5.17304e-14	HSC/MPP cluster 6	RNF26
2.47714e-18	0.405727	0.712	0.217	5.34567e-14	HSC/MPP cluster 6	ZWINT
2.76919e-18	0.420015	0.767	0.293	5.9759e-14	HSC/MPP cluster 6	IMMP1L
3.03026e-18	0.416457	0.562	0.12	6.5393e-14	HSC/MPP cluster 6	MND1
1.14424e-17	0.396365	0.548	0.123	2.46928e-13	HSC/MPP cluster 6	POC1A
1.28064e-17	0.467713	0.808	0.308	2.76363e-13	HSC/MPP cluster 6	CDT1
2.97805e-17	0.391754	1	0.999	6.42663e-13	HSC/MPP cluster 6	ANP32B
3.84312e-17	0.440263	0.603	0.186	8.29345e-13	HSC/MPP cluster 6	TUBB6
4.75249e-17	0.443097	0.904	0.672	1.02559e-12	HSC/MPP cluster 6	NDUFAF3
6.54777e-17	0.450228	0.918	0.662	1.41301e-12	HSC/MPP cluster 6	NDUFA2
1.03022e-16	0.273875	0.315	0.028	2.22321e-12	HSC/MPP cluster 6	FBXO43
1.69887e-16	0.439713	0.836	0.463	3.66616e-12	HSC/MPP cluster 6	NUDCD2
1.7483e-16	0.463205	0.904	0.569	3.77282e-12	HSC/MPP cluster 6	AHSA1
1.88954e-16	0.427007	1	0.902	4.07763e-12	HSC/MPP cluster 6	SEPT7
4.85357e-16	0.429329	0.836	0.405	1.0474e-11	HSC/MPP cluster 6	ADD3
5.91613e-16	0.409187	1	0.97	1.2767e-11	HSC/MPP cluster 6	VAMP8
6.28199e-16	0.25968	0.37	0.051	1.35565e-11	HSC/MPP cluster 6	TRAIP
6.51856e-16	0.303869	1	1	1.40671e-11	HSC/MPP cluster 6	PTMA
9.56371e-16	0.45271	0.781	0.31	2.06385e-11	HSC/MPP cluster 6	CENPK
9.93684e-16	0.355212	0.671	0.215	2.14437e-11	HSC/MPP cluster 6	CNIH4
1.45697e-15	0.26941	0.315	0.032	3.14413e-11	HSC/MPP cluster 6	CDC25C
1.55175e-15	0.425306	0.74	0.459	3.34867e-11	HSC/MPP cluster 6	UBALD2
1.60762e-15	0.398677	0.726	0.288	3.46923e-11	HSC/MPP cluster 6	PRPSAP1
1.82707e-15	0.365511	0.534	0.132	3.94282e-11	HSC/MPP cluster 6	HERC5
2.24003e-15	0.413833	0.808	0.394	4.83399e-11	HSC/MPP cluster 6	RUVBL2
2.82126e-15	0.321878	0.493	0.107	6.08827e-11	HSC/MPP cluster 6	CEP128
4.71463e-15	0.370669	0.712	0.263	1.01742e-10	HSC/MPP cluster 6	NUP37
7.91277e-15	0.300273	0.452	0.091	1.70757e-10	HSC/MPP cluster 6	SHCBP1
8.01237e-15	0.312832	0.411	0.077	1.72907e-10	HSC/MPP cluster 6	TRIM69
8.54855e-15	0.458841	1	1	1.84478e-10	HSC/MPP cluster 6	HSP90AA1
2.89948e-14	0.460248	0.986	0.92	6.25708e-10	HSC/MPP cluster 6	DEK
5.242e-14	0.369105	0.822	0.385	1.13122e-09	HSC/MPP cluster 6	CBX1
5.93458e-14	0.359419	0.616	0.196	1.28068e-09	HSC/MPP cluster 6	BRCA2
8.33607e-14	0.394803	0.74	0.322	1.79892e-09	HSC/MPP cluster 6	NDE1
9.41217e-14	0.281154	0.425	0.086	2.03115e-09	HSC/MPP cluster 6	STIL
1.00026e-13	0.352393	0.521	0.137	2.15857e-09	HSC/MPP cluster 6	KIAA1524
1.81782e-13	0.445315	0.89	0.682	3.92286e-09	HSC/MPP cluster 6	CBX5
3.0982e-13	0.314911	0.493	0.125	6.68591e-09	HSC/MPP cluster 6	SPA17
3.83129e-13	0.38438	0.603	0.235	8.26793e-09	HSC/MPP cluster 6	EPB41L2
4.08418e-13	0.374184	0.699	0.287	8.81365e-09	HSC/MPP cluster 6	CDK5RAP2
4.34821e-13	0.27622	0.356	0.068	9.38343e-09	HSC/MPP cluster 6	REEP4
4.9418e-13	0.35297	0.767	0.348	1.06644e-08	HSC/MPP cluster 6	ITGAE
5.53346e-13	0.429439	0.849	0.666	1.19412e-08	HSC/MPP cluster 6	CCAR1
8.38263e-13	0.35487	0.658	0.254	1.80897e-08	HSC/MPP cluster 6	BCL2L12
1.12698e-12	0.348803	0.877	0.489	2.43202e-08	HSC/MPP cluster 6	ECI2
1.69222e-12	0.387342	0.849	0.552	3.65181e-08	HSC/MPP cluster 6	CD59
1.8352e-12	0.322664	0.452	0.137	3.96036e-08	HSC/MPP cluster 6	LMNB2
2.0648e-12	0.374684	0.726	0.33	4.45584e-08	HSC/MPP cluster 6	PHACTR4
2.22549e-12	0.341606	0.836	0.428	4.8026e-08	HSC/MPP cluster 6	HINT2
2.73018e-12	0.323886	0.466	0.122	5.89173e-08	HSC/MPP cluster 6	TMPO-AS1
4.16671e-12	0.36911	0.822	0.741	8.99176e-08	HSC/MPP cluster 6	ACTR2
6.42192e-12	0.318812	0.753	0.341	1.38585e-07	HSC/MPP cluster 6	RSRC1
6.61779e-12	0.379361	0.863	0.582	1.42812e-07	HSC/MPP cluster 6	SSNA1
6.71287e-12	0.281957	0.63	0.236	1.44864e-07	HSC/MPP cluster 6	ALDH16A1
6.88623e-12	0.256751	0.342	0.061	1.48605e-07	HSC/MPP cluster 6	MELK
7.23946e-12	0.372958	0.877	0.703	1.56228e-07	HSC/MPP cluster 6	NDUFB4
7.55112e-12	0.364287	0.767	0.594	1.62953e-07	HSC/MPP cluster 6	FKBP2
7.91223e-12	0.274136	0.342	0.067	1.70746e-07	HSC/MPP cluster 6	HYLS1
8.04121e-12	0.265349	0.479	0.134	1.73529e-07	HSC/MPP cluster 6	TMSB15B
1.04163e-11	0.322698	0.616	0.225	2.24784e-07	HSC/MPP cluster 6	ZC3H6
1.08495e-11	0.281852	0.534	0.17	2.34133e-07	HSC/MPP cluster 6	NCAPD3
1.14424e-11	0.366708	1	0.993	2.46927e-07	HSC/MPP cluster 6	DYNLL1
1.16694e-11	0.252778	0.411	0.097	2.51825e-07	HSC/MPP cluster 6	C14orf80
1.52564e-11	0.301238	0.411	0.115	3.29234e-07	HSC/MPP cluster 6	RHNO1
1.65526e-11	0.283012	1	1	3.57206e-07	HSC/MPP cluster 6	TMSB10
1.7227e-11	0.294644	0.452	0.122	3.71758e-07	HSC/MPP cluster 6	NAV1
1.74057e-11	0.393008	0.986	0.875	3.75615e-07	HSC/MPP cluster 6	NUCB2
1.8973e-11	0.262854	0.342	0.07	4.09438e-07	HSC/MPP cluster 6	NSUN7
1.99765e-11	0.277083	0.521	0.163	4.31093e-07	HSC/MPP cluster 6	CEP44
2.24833e-11	0.316675	0.644	0.252	4.8519e-07	HSC/MPP cluster 6	TTF2
2.58441e-11	0.316771	0.603	0.224	5.57715e-07	HSC/MPP cluster 6	SLC25A24
3.23986e-11	0.316782	0.63	0.244	6.99162e-07	HSC/MPP cluster 6	CDK2AP2
3.29689e-11	0.349154	0.699	0.31	7.11468e-07	HSC/MPP cluster 6	DBF4
3.41031e-11	0.340821	0.671	0.284	7.35944e-07	HSC/MPP cluster 6	MGME1
4.14558e-11	0.378748	0.945	0.79	8.94617e-07	HSC/MPP cluster 6	RALBP1
4.83663e-11	0.378658	1	0.952	1.04375e-06	HSC/MPP cluster 6	SRSF3
6.98528e-11	0.289694	0.411	0.107	1.50742e-06	HSC/MPP cluster 6	RCCD1
7.00965e-11	0.325445	0.808	0.418	1.51268e-06	HSC/MPP cluster 6	FDFT1
7.46094e-11	0.343275	0.849	0.719	1.61007e-06	HSC/MPP cluster 6	VPS28
9.84946e-11	0.353651	0.822	0.461	2.12551e-06	HSC/MPP cluster 6	EXOSC8
1.02086e-10	0.357829	0.959	0.866	2.20302e-06	HSC/MPP cluster 6	GNG5
1.31305e-10	0.382684	0.863	0.581	2.83355e-06	HSC/MPP cluster 6	EVI2B
1.73735e-10	0.349762	0.973	0.903	3.74919e-06	HSC/MPP cluster 6	PTGES3
1.74369e-10	0.316892	0.589	0.231	3.76289e-06	HSC/MPP cluster 6	ODF2
1.83903e-10	0.361275	0.849	0.562	3.96863e-06	HSC/MPP cluster 6	TPRKB
1.88471e-10	0.38178	0.932	0.734	4.06721e-06	HSC/MPP cluster 6	CCT5
2.04157e-10	0.2547	0.425	0.122	4.40571e-06	HSC/MPP cluster 6	CDCA5
2.24045e-10	0.294816	0.616	0.245	4.83489e-06	HSC/MPP cluster 6	KIAA0586
2.49592e-10	0.343441	0.877	0.593	5.3862e-06	HSC/MPP cluster 6	PSMB2
2.51744e-10	0.262682	0.342	0.078	5.43264e-06	HSC/MPP cluster 6	RP11-521B24.3
3.10702e-10	0.386396	0.973	0.983	6.70495e-06	HSC/MPP cluster 6	HSPA8
3.33132e-10	0.315809	0.658	0.293	7.18899e-06	HSC/MPP cluster 6	CDC27
3.4129e-10	0.287831	0.521	0.177	7.36503e-06	HSC/MPP cluster 6	AIMP2
3.8354e-10	0.278257	0.493	0.161	8.2768e-06	HSC/MPP cluster 6	FANCI
3.85661e-10	0.34681	0.904	0.802	8.32256e-06	HSC/MPP cluster 6	ILF2
4.68104e-10	0.280611	0.781	0.403	1.01017e-05	HSC/MPP cluster 6	AAMDC
5.11682e-10	0.329861	0.726	0.373	1.10421e-05	HSC/MPP cluster 6	DCP2
5.52952e-10	0.295976	0.671	0.299	1.19327e-05	HSC/MPP cluster 6	NFYB
6.70184e-10	0.300141	0.795	0.425	1.44626e-05	HSC/MPP cluster 6	DAZAP1
7.16554e-10	0.316073	0.671	0.301	1.54632e-05	HSC/MPP cluster 6	HMGN5
7.43051e-10	0.274885	0.425	0.121	1.60351e-05	HSC/MPP cluster 6	MDC1
7.4623e-10	0.337134	0.945	0.761	1.61036e-05	HSC/MPP cluster 6	PSMA4
7.53354e-10	0.388911	1	0.974	1.62574e-05	HSC/MPP cluster 6	SFPQ
9.84063e-10	0.338952	0.74	0.399	2.12361e-05	HSC/MPP cluster 6	PPID
1.22825e-09	0.343937	0.808	0.619	2.65056e-05	HSC/MPP cluster 6	TMEM261
1.46853e-09	0.302174	1	0.985	3.16908e-05	HSC/MPP cluster 6	HMGN1
1.70745e-09	0.360413	0.932	0.69	3.68468e-05	HSC/MPP cluster 6	LSM4
1.92608e-09	0.299403	0.616	0.262	4.15647e-05	HSC/MPP cluster 6	WHSC1
2.22959e-09	0.342518	0.932	0.828	4.81145e-05	HSC/MPP cluster 6	CBX3
2.25628e-09	0.3276	0.849	0.552	4.86905e-05	HSC/MPP cluster 6	MDH1
3.05033e-09	0.263999	0.589	0.248	6.58261e-05	HSC/MPP cluster 6	ORC6
3.24914e-09	0.258165	0.534	0.201	7.01165e-05	HSC/MPP cluster 6	ATPAF1
3.5276e-09	0.279892	0.671	0.315	7.61257e-05	HSC/MPP cluster 6	CENPH
3.73329e-09	0.299126	0.493	0.192	8.05644e-05	HSC/MPP cluster 6	ZMYM1
3.77517e-09	0.293858	0.493	0.226	8.14681e-05	HSC/MPP cluster 6	VRK3
3.80168e-09	0.382522	0.973	0.883	8.20402e-05	HSC/MPP cluster 6	H1FX
3.97637e-09	0.311663	0.753	0.403	8.58101e-05	HSC/MPP cluster 6	CAPG
4.48433e-09	0.269027	0.479	0.167	9.67719e-05	HSC/MPP cluster 6	COQ2
5.27035e-09	0.296635	0.548	0.227	0.000113734	HSC/MPP cluster 6	ACTL6A
5.5919e-09	0.275388	0.767	0.411	0.000120673	HSC/MPP cluster 6	SMARCB1
5.79372e-09	0.336346	0.89	0.651	0.000125029	HSC/MPP cluster 6	TMBIM4.1
5.81132e-09	0.334399	0.849	0.658	0.000125408	HSC/MPP cluster 6	TMEM256
6.16242e-09	0.256644	0.493	0.176	0.000132985	HSC/MPP cluster 6	CEP192
6.49395e-09	0.341168	0.781	0.468	0.000140139	HSC/MPP cluster 6	XPO1
6.77387e-09	0.271564	0.479	0.169	0.00014618	HSC/MPP cluster 6	PRIM2
6.83789e-09	0.279149	0.507	0.186	0.000147562	HSC/MPP cluster 6	FBLN1
6.90098e-09	0.289381	0.616	0.272	0.000148923	HSC/MPP cluster 6	LRIF1
8.01731e-09	0.275642	0.726	0.372	0.000173014	HSC/MPP cluster 6	ASXL1
8.51663e-09	0.279363	0.548	0.221	0.000183789	HSC/MPP cluster 6	ACTN1
9.96119e-09	0.255646	0.438	0.143	0.000214963	HSC/MPP cluster 6	RGS12
1.07616e-08	0.303787	0.986	0.958	0.000232235	HSC/MPP cluster 6	HLA-C
1.17715e-08	0.288119	0.767	0.424	0.000254029	HSC/MPP cluster 6	TIPRL
1.18302e-08	0.356294	0.795	0.584	0.000255295	HSC/MPP cluster 6	FKBP4
1.21986e-08	0.335747	0.808	0.537	0.000263246	HSC/MPP cluster 6	MAZ
1.40256e-08	0.326725	0.781	0.499	0.000302672	HSC/MPP cluster 6	PTTG1IP
1.41718e-08	0.305074	0.986	0.877	0.000305828	HSC/MPP cluster 6	TMBIM6
1.48922e-08	0.284188	0.658	0.316	0.000321375	HSC/MPP cluster 6	IFT74
1.57689e-08	0.258095	0.425	0.14	0.000340292	HSC/MPP cluster 6	PKP4
1.78331e-08	0.271388	0.658	0.316	0.000384838	HSC/MPP cluster 6	SNRNP40
1.87318e-08	0.321467	0.808	0.651	0.000404232	HSC/MPP cluster 6	KRT10
1.902e-08	0.252921	0.493	0.183	0.000410451	HSC/MPP cluster 6	TST
2.06864e-08	0.258651	0.521	0.204	0.000446413	HSC/MPP cluster 6	PRELID2
2.26407e-08	0.30361	0.849	0.676	0.000488585	HSC/MPP cluster 6	PSMB6
2.27997e-08	0.317245	0.945	0.787	0.000492018	HSC/MPP cluster 6	FXR1
2.5035e-08	0.418483	0.89	0.721	0.000540256	HSC/MPP cluster 6	SOX4
2.86409e-08	0.256366	0.384	0.12	0.00061807	HSC/MPP cluster 6	RP11-343N15.5
3.22195e-08	0.33603	0.904	0.697	0.000695296	HSC/MPP cluster 6	KIF5B
3.74349e-08	0.253573	0.616	0.285	0.000807845	HSC/MPP cluster 6	ZSCAN16-AS1
3.79188e-08	0.278395	0.644	0.315	0.000818287	HSC/MPP cluster 6	COX17
3.84755e-08	0.302228	0.685	0.352	0.000830301	HSC/MPP cluster 6	CCDC34
4.09367e-08	0.305311	0.959	0.846	0.000883414	HSC/MPP cluster 6	SNRPD1
4.63184e-08	0.313663	0.822	0.538	0.000999551	HSC/MPP cluster 6	BLOC1S1
4.66371e-08	0.391321	0.932	0.77	0.00100643	HSC/MPP cluster 6	HSPH1
5.1358e-08	0.295662	0.986	0.891	0.00110831	HSC/MPP cluster 6	RHOA
5.53858e-08	0.28856	0.781	0.457	0.00119523	HSC/MPP cluster 6	DCXR
5.5601e-08	0.272353	0.452	0.201	0.00119987	HSC/MPP cluster 6	ZNF714
6.1291e-08	0.329585	0.877	0.688	0.00132266	HSC/MPP cluster 6	ARPC5
6.18936e-08	0.332283	0.822	0.624	0.00133566	HSC/MPP cluster 6	RNASEH2B
7.89348e-08	0.272088	0.986	0.812	0.00170341	HSC/MPP cluster 6	KHDRBS1
7.9144e-08	0.258746	0.411	0.139	0.00170793	HSC/MPP cluster 6	CENPL
8.48121e-08	0.300384	0.945	0.805	0.00183025	HSC/MPP cluster 6	MZT2A
1.01558e-07	0.268242	0.658	0.331	0.00219162	HSC/MPP cluster 6	CEP135
1.04098e-07	0.259935	0.301	0.077	0.00224643	HSC/MPP cluster 6	SYNE2
1.04973e-07	0.332726	0.795	0.596	0.00226532	HSC/MPP cluster 6	LARP7
1.13748e-07	0.310704	0.863	0.701	0.00245469	HSC/MPP cluster 6	BANF1
1.14468e-07	0.252762	0.671	0.345	0.00247021	HSC/MPP cluster 6	RNF5
1.49257e-07	0.267407	0.493	0.202	0.00322096	HSC/MPP cluster 6	NRM
1.60126e-07	0.286605	0.575	0.274	0.00345552	HSC/MPP cluster 6	SAE1
1.78652e-07	0.25986	0.493	0.209	0.00385531	HSC/MPP cluster 6	CLDN10
1.80237e-07	0.273882	0.603	0.297	0.00388952	HSC/MPP cluster 6	HYI
1.85399e-07	0.292637	0.589	0.28	0.00400091	HSC/MPP cluster 6	KIAA1731
2.21827e-07	0.327314	0.973	0.763	0.00478702	HSC/MPP cluster 6	HSPA1A
2.66907e-07	0.282249	0.685	0.372	0.00575986	HSC/MPP cluster 6	PHGDH
2.84534e-07	0.255154	0.658	0.34	0.00614024	HSC/MPP cluster 6	TNFAIP8L1
2.87781e-07	0.31255	0.863	0.815	0.00621032	HSC/MPP cluster 6	HLA-DMA
3.43641e-07	0.282069	0.726	0.476	0.00741577	HSC/MPP cluster 6	PIN1
3.60354e-07	0.301874	0.986	0.858	0.00777644	HSC/MPP cluster 6	HNRNPM
4.06498e-07	0.291986	1	0.909	0.00877224	HSC/MPP cluster 6	PSIP1
4.07371e-07	0.287663	0.808	0.517	0.00879106	HSC/MPP cluster 6	COMMD4
4.19318e-07	0.258906	0.507	0.235	0.00904889	HSC/MPP cluster 6	SEPHS1
4.5044e-07	0.284417	0.808	0.552	0.0097205	HSC/MPP cluster 6	SUMO3
4.80331e-07	0.297066	0.877	0.67	0.0103655	HSC/MPP cluster 6	LSM3
4.96644e-07	0.282237	0.726	0.438	0.0107176	HSC/MPP cluster 6	STIP1
5.18088e-07	0.258785	0.74	0.434	0.0111803	HSC/MPP cluster 6	PSMD14
5.90574e-07	0.26824	0.548	0.271	0.0127446	HSC/MPP cluster 6	ANAPC15
6.30911e-07	0.308385	0.671	0.445	0.0136151	HSC/MPP cluster 6	ARID1B
6.35631e-07	0.276353	0.973	0.935	0.0137169	HSC/MPP cluster 6	PPDPF
7.31818e-07	0.274332	0.932	0.775	0.0157926	HSC/MPP cluster 6	XRCC6
7.45146e-07	0.264907	0.904	0.671	0.0160803	HSC/MPP cluster 6	TRIM28
7.60008e-07	0.278772	0.808	0.526	0.016401	HSC/MPP cluster 6	TMEM18
8.04792e-07	0.275266	0.699	0.421	0.0173674	HSC/MPP cluster 6	EI24
8.17041e-07	0.256401	0.589	0.297	0.0176318	HSC/MPP cluster 6	KRIT1
1.06146e-06	0.270041	0.986	0.9	0.0229063	HSC/MPP cluster 6	LDHA
1.28906e-06	0.259036	0.562	0.296	0.0278179	HSC/MPP cluster 6	USP11
1.37682e-06	0.289354	0.808	0.631	0.0297117	HSC/MPP cluster 6	ZCRB1
1.61776e-06	0.251552	0.986	0.893	0.0349113	HSC/MPP cluster 6	SHFM1
1.65823e-06	0.289303	0.822	0.618	0.0357845	HSC/MPP cluster 6	ANP32A
1.68409e-06	0.303764	0.986	0.903	0.0363427	HSC/MPP cluster 6	EGFL7
1.7082e-06	0.274368	0.616	0.322	0.0368629	HSC/MPP cluster 6	EZH2
1.82773e-06	0.265606	0.973	0.831	0.0394424	HSC/MPP cluster 6	HNRNPD
1.90267e-06	0.266837	0.918	0.787	0.0410597	HSC/MPP cluster 6	ERH
3.99371e-06	0.277174	0.986	0.849	0.0861842	HSC/MPP cluster 6	WSB1
4.54905e-06	0.276285	0.945	0.857	0.0981686	HSC/MPP cluster 6	ENY2
4.70488e-06	0.250201	0.836	0.698	0.101531	HSC/MPP cluster 6	GTF2A2
4.99804e-06	0.253107	0.493	0.23	0.107858	HSC/MPP cluster 6	CEP78
5.5154e-06	0.270865	0.877	0.724	0.119022	HSC/MPP cluster 6	GSTO1
6.3286e-06	0.266674	0.932	0.817	0.136571	HSC/MPP cluster 6	HNRNPR
7.87889e-06	0.258038	0.685	0.447	0.170026	HSC/MPP cluster 6	SNCA
8.95882e-06	0.256111	0.959	0.865	0.193331	HSC/MPP cluster 6	ATPIF1
1.03312e-05	0.293491	0.986	0.946	0.222948	HSC/MPP cluster 6	HLA-B
1.06563e-05	0.255918	0.726	0.505	0.229964	HSC/MPP cluster 6	PIH1D1
1.07753e-05	0.256113	0.74	0.507	0.23253	HSC/MPP cluster 6	TXNL4A
1.19756e-05	0.275354	0.781	0.592	0.258434	HSC/MPP cluster 6	SUGT1
1.29547e-05	0.268011	0.767	0.58	0.279563	HSC/MPP cluster 6	VPS35
1.61964e-05	0.250411	0.699	0.443	0.349519	HSC/MPP cluster 6	DECR1
1.80323e-05	0.252964	0.863	0.666	0.389137	HSC/MPP cluster 6	NDUFS6
1.9915e-05	0.255781	0.89	0.822	0.429766	HSC/MPP cluster 6	YY1
2.4467e-05	0.253129	0.808	0.59	0.527999	HSC/MPP cluster 6	NAA38
3.02421e-05	0.279405	0.712	0.518	0.652625	HSC/MPP cluster 6	PCF11
3.07364e-05	0.271738	0.781	0.621	0.663291	HSC/MPP cluster 6	CACYBP
3.60234e-05	0.253753	0.658	0.428	0.777385	HSC/MPP cluster 6	CDK5RAP3
4.4746e-05	0.250144	0.863	0.725	0.965619	HSC/MPP cluster 6	PSMB8
5.194e-05	0.262592	0.863	0.706	1	HSC/MPP cluster 6	PAK2
5.87253e-05	0.252476	0.767	0.578	1	HSC/MPP cluster 6	CYC1
9.7863e-05	0.279486	0.89	0.758	1	HSC/MPP cluster 6	RBBP6
