# Supplementary material for: Multi-modal profiling of human fetal liver hematopoietic stem cells reveals the molecular signature of engraftment
Source: Nat Commun. 2022 Mar 1;13:1103. doi: 10.1038/s41467-022-28616-x (PMC8888592; doi:10.1038/s41467-022-28616-x)
Supplement: Supplementary file 5 — Source Data File [file 41467_2022_28616_MOESM5_ESM.xlsx]

## Sheet: Figure 2a
		mouse 899	mouse 900	mouse 901	mouse 902	mouse 903		average (n=5)	stdev (n=5)
CD34+ bulk fraction	% human CD45+ / % total CD45+	0.0619857	0.0849303	0	0.402509	0.0739682		0.124679	0.158758
	% human CD45+	4.52	7.49	0	35.3	6.47
	% mouse CD45+	68.4	80.7	84.9	52.4	81
		mouse 904	mouse 905	mouse 906	mouse 907	mouse 908
CD34-GYPA- fraction	% human CD45+ / % total CD45+	0.358857	0.0531927	0.00157056	0.000817216	0		0.0828875	0.155932
	% human CD45+	31.4	4.59	0.14	0.075	0
	% mouse CD45+	56.1	81.7	89	91.7	90.5
		mouse 909	mouse 910	mouse 911	mouse 912	mouse 913
CD34+GPI80+ fraction	% human CD45+ / % total CD45+	0.658722	0.756294	0.421826	0.735099	0.381757		0.59074	0.17683
	% human CD45+	60.8	75.1	40.2	66.6	33.9
	% mouse CD45+	31.5	24.2	55.1	24	54.9

## Sheet: Figure 3h
		% Human CD45+
		week 20
CD34+	m01	0.00119
	m02	7.37
	m03	0.063
	m04	0.91
	m05	0
	m06	0.048
CD34+CD201+	m07	25.9
	m08	18.6
	m09	33.4
	m10	13.8
	m11	15.9
	m12	13.5
CD34+CD201-	m13	0.00205
	m14	0
	m15	0.00146
	m16	0
	m17	0
	m18	0.02
CD34+GPI-80+	m19	5.33
	m20	8.56
	m21	8.79
	m22	8.29
	m23	7.15
	m24	7.27
CD34+GPI-80-	m25	0.00216
	m26	0
	m27	0
	m28	0
	m29	0.35
	m30	0.12

## Sheet: Figure S4f
		% Human CD45+
		week 4	week 8	week 12	week 16	week 20
CD34+	m01	0.00491	0.00663	0.0058	0.00138	0.00119
	m02	0.00745	0.026	0.84	2.96	7.37
	m03	0.019	0.012	0.1	0.072	0.063
	m04	0.00335	0.032	0.47	0.5	0.91
	m05	0.00122	0.00379	0	0.00537	0
	m06	0.00296	0.00373	0.045	0.078	0.048
CD34+CD201+	m07	0.055	0.43	11.7	9.04	25.9
	m08	0.048	0.3	4.86	4.27	18.6
	m09	0.08	0.3	14	15.8	33.4
	m10	0.026	0.1	6.8	3.84	13.8
	m11	0.015	0.33	6.93	8.53	15.9
	m12	0.036	0.51	10.7	14	13.5
CD34+CD201-	m13	0.00786	0	0	0.00232	0.00205
	m14	0	0	0	0	0
	m15	0.00353	0	0	0	0.00146
	m16	0	0	0.00141	0	0
	m17	0.00371	0.00193	0	0	0
	m18	0.00335	0.016	0.26	0.075	0.02
CD34+GPI-80+	m19	0.029	0.36	9.02	3.51	5.33
	m20	0.03	0.14	5.06	3.57	8.56
	m21	0.081	0.16	5.37	3.18	8.79
	m22	0.046	0.34	7.71	7.95	8.29
	m23	0.012	0.28	5.9	3.76	7.15
	m24	0.31	0.36	4.39	4.23	7.27
CD34+GPI-80-	m25	0.015	0.00986	0.025	0.00961	0.00216
	m26	0	0	0	0	0
	m27	0.00253	0	0	0	0
	m28	0.00475	0	0.12	0.00861	0
	m29	0	0.021	0.18	0.34	0.35
	m30	0	0	0.017	0.07	0.12

## Sheet: Figure S4g
		% B Cells (CD19+)	% T Cells (CD3+)	% Monocyte (CD33+)	% Mature Monocyte (CD33+CD14+)	% Other
CD34+CD201+	m07	26.6	30.9	13.3984	21.7088	7.3928
	m08	22.4	44.9	9.6496	17.8974	5.153
	m09	12.1	40.1	19.9804	21.5578	6.2618
	m10	31.8	44.3	5.0932	12.971	5.8358
	m11	23.9	52.5	5.546	13.2775	4.7765
	m12	13.5	75.2	4.5878	4.1923	2.5199
CD34+GPI-80+	m19	26	47.5	4.6905	16.0325	5.777
	m20	16.7	35.3	9.7237	31.9972	6.2791
	m21	33.3	25.9	10.1343	25.5189	5.1468
	m22	23.1	50.2	5.0196	12.7092	8.9712
	m23	23.8	27.3	10.6113	29.6334	8.6553
	m24	16.1	52.7	6.5832	19.0632	5.5536

## Sheet: Figure S6b
%	FL1	FL2	FL3	FL4	FL5
CD90+CD49f+	3.86	2.2	10.2	2.27	1.42
CD133+GPI-80+	3.05	2.6	9.37	2.86	3.27
CD34+CD201+	1.72	2.28	4.58	0.87	1.15

## Sheet: Figure S6d
	FL1	FL2	FL3	FL4	FL5
% CD34+CD38+	61.1	30.5	45.5	55.7	13.9
